# Supplementary material for: Control of scabies in a tribal community using mass screening and treatment with oral ivermectin -A cluster randomized controlled trial in Gadchiroli, India
Source: PLoS Negl Trop Dis. 2021 Apr 16;15(4):e0009330. doi: 10.1371/journal.pntd.0009330 (PMC8081337; doi:10.1371/journal.pntd.0009330)
Supplement: S1 Data — (XLSX) [file pntd.0009330.s005.xlsx]

## Sheet: long_dataset
unique_id	time	area	villno	age	r_age	sex	weight	khaj	khaj_site_1	khaj_site_2	khaj_site_3	khaj_site_4	pus	sc	sc1	sc2	sc3	sc4	sc5	sc6	d2	scabies_treatment	any_treat
1	1	2	62	31.4167	7	1	53.3	0	9999	9999	9999	9999	0	0	0	0	0	0	0	0	0	0	0
1	3	2	62	32.5833	7	1	53.7	0	9999	9999	9999	9999	0	0	0	0	0	0	0	0	0	0	0
2	1	2	62	28.4167	6	2	40.8	0	9999	9999	9999	9999	0	0	0	0	0	0	0	0	0	0	0
2	3	2	62	29.5833	6	2	40.2	0	9999	9999	9999	9999	0	0	0	0	0	0	0	0	0	0	0
3	1	2	62	26.4167	6	1	50.8	1	0	0	0	1	0	0	0	0	0	0	0	0	0	0	0
3	2	2	62	26.5833	6	1	50.8	0	9999	9999	9999	9999	0	0	0	0	0	0	0	0	0	0	0
3	3	2	62	27.5833	6	1	57.7	1	0	0	1	0	0	0	0	0	0	0	0	0	0	1	1
4	1	2	62	23.4167	5	2	39.6	0	9999	9999	9999	9999	0	0	0	0	0	0	0	0	0	0	0
4	2	2	62	23.5833	5	2	39.6	0	9999	9999	9999	9999	0	0	0	0	0	0	0	0	0	0	0
4	3	2	62	24.5833	5	2	47.2	1	1	0	0	1	0	1	0	1	0	0	0	0	0	1	1
5	1	2	62	63.4167	7	2	40.5	0	9999	9999	9999	9999	0	0	0	0	0	0	0	0	0	0	0
5	2	2	62	63.5833	7	2	40.5	0	9999	9999	9999	9999	0	0	0	0	0	0	0	0	0	0	0
5	3	2	62	64.5833	7	2	43	0	9999	9999	9999	9999	0	0	0	0	0	0	0	0	0	1	1
6	1	2	62	58.4167	7	1	46.3	1	0	1	0	1	0	1	0	0	0	0	1	0	0	0	0
6	2	2	62	58.5833	7	1	46.3	1	0	0	0	1	0	0	0	0	0	0	0	0	0	0	0
6	3	2	62	59.5833	7	1	9999	0	9999	9999	9999	9999	0	0	0	0	0	0	0	0	0	0	0
7	1	2	62	53.4167	7	1	41.2	1	0	0	1	1	0	1	1	0	0	0	0	0	0	0	0
7	2	2	62	53.5833	7	1	41.2	1	0	0	0	1	0	1	1	0	0	0	0	0	0	0	0
7	3	2	62	54.5833	7	1	42.5	1	0	0	0	1	0	0	0	0	0	0	0	0	0	0	1
8	1	2	62	29.4167	6	1	35.5	1	0	0	0	1	0	0	0	0	0	0	0	0	0	0	0
8	2	2	62	29.5833	6	1	35.5	0	9999	9999	9999	9999	0	0	0	0	0	0	0	0	0	0	0
8	3	2	62	30.5833	7	1	37.3	0	9999	9999	9999	9999	0	0	0	0	0	0	0	0	0	0	0
9	1	2	62	26.4167	6	2	33.4	0	9999	9999	9999	9999	0	0	0	0	0	0	0	0	0	0	0
9	2	2	62	26.5833	6	2	33.4	1	0	0	0	1	0	1	1	0	0	0	0	0	0	0	0
9	3	2	62	27.5833	6	2	33.6	0	9999	9999	9999	9999	0	0	0	0	0	0	0	0	0	0	0
11	1	2	62	4.41667	1	1	10.8	0	9999	9999	9999	9999	0	0	0	0	0	0	0	0	0	0	0
11	2	2	62	4.58333	1	1	10.8	1	0	0	0	1	0	1	0	1	0	0	0	0	0	0	0
11	3	2	62	5.58333	2	1	12.5	0	9999	9999	9999	9999	0	0	0	0	0	0	0	0	0	0	0
12	1	2	62	83.4167	7	2	32.2	1	0	0	0	1	0	0	0	0	0	0	0	0	0	0	0
12	2	2	62	83.5833	7	2	32.2	1	0	0	0	1	0	1	1	0	0	0	0	0	0	0	0
12	3	2	62	84.5833	7	2	33.6	0	9999	9999	9999	9999	0	0	0	0	0	0	0	0	0	0	0
13	1	2	62	43.4167	7	1	50.4	1	0	0	0	1	0	0	0	0	0	0	0	0	0	0	0
13	2	2	62	43.5833	7	1	50.4	0	9999	9999	9999	9999	0	0	0	0	0	0	0	0	0	0	0
13	3	2	62	44.5833	7	1	52.6	0	9999	9999	9999	9999	0	0	0	0	0	0	0	0	0	0	0
14	1	2	62	73.4167	7	2	30.1	0	9999	9999	9999	9999	0	0	0	0	0	0	0	0	0	0	0
14	2	2	62	73.5833	7	2	30.1	1	0	0	0	1	0	0	0	0	0	0	0	0	0	0	0
14	3	2	62	74.5833	7	2	37.8	0	9999	9999	9999	9999	0	0	0	0	0	0	0	0	0	0	0
15	1	2	62	51.4167	7	2	38.5	0	9999	9999	9999	9999	0	0	0	0	0	0	0	0	0	0	0
15	2	2	62	51.5833	7	2	38.5	0	9999	9999	9999	9999	0	0	0	0	0	0	0	0	0	0	0
15	3	2	62	52.5833	7	2	39.9	0	9999	9999	9999	9999	0	0	0	0	0	0	0	0	0	0	0
17	1	2	62	18.4167	4	2	45.9	0	9999	9999	9999	9999	0	0	0	0	0	0	0	0	0	0	0
17	3	2	62	19.5833	4	2	41.5	0	9999	9999	9999	9999	0	0	0	0	0	0	0	0	0	0	0
18	1	2	62	14.4167	3	2	47	0	9999	9999	9999	9999	0	0	0	0	0	0	0	0	0	0	0
18	2	2	62	14.5833	3	2	47	0	9999	9999	9999	9999	0	0	0	0	0	0	0	0	0	0	0
18	3	2	62	15.5833	4	2	50.2	0	9999	9999	9999	9999	0	0	0	0	0	0	0	0	0	0	0
19	1	2	62	48.4167	7	1	54.7	1	0	0	0	1	0	0	0	0	0	0	0	0	0	0	0
19	2	2	62	48.5833	7	1	54.7	0	9999	9999	9999	9999	0	0	0	0	0	0	0	0	0	0	0
19	3	2	62	49.5833	7	1	54.4	0	9999	9999	9999	9999	0	0	0	0	0	0	0	0	0	0	0
20	1	2	62	33.4167	7	1	49.6	1	0	1	1	1	0	0	0	0	0	0	0	0	0	0	0
20	2	2	62	33.5833	7	1	49.6	0	9999	9999	9999	9999	0	0	0	0	0	0	0	0	0	0	0
21	1	2	62	30.4167	7	2	32	0	9999	9999	9999	9999	0	0	0	0	0	0	0	0	0	0	0
21	2	2	62	30.5833	7	2	32	0	9999	9999	9999	9999	0	0	0	0	0	0	0	0	0	0	0
21	3	2	62	31.5833	7	2	34.6	1	0	0	1	1	0	1	0	0	1	0	0	0	0	1	1
24	1	2	62	58.4167	7	1	45.8	0	9999	9999	9999	9999	0	0	0	0	0	0	0	0	0	0	0
24	2	2	62	58.5833	7	1	45.8	0	9999	9999	9999	9999	0	0	0	0	0	0	0	0	0	0	0
24	3	2	62	59.5833	7	1	41.9	0	9999	9999	9999	9999	0	0	0	0	0	0	0	0	0	0	0
25	1	2	62	53.4167	7	2	36.4	0	9999	9999	9999	9999	0	0	0	0	0	0	0	0	0	0	0
25	2	2	62	53.5833	7	2	36.4	1	0	0	0	1	0	0	0	0	0	0	0	0	0	0	0
25	3	2	62	54.5833	7	2	36.3	0	9999	9999	9999	9999	0	0	0	0	0	0	0	0	0	0	0
26	2	2	62	21.4167	5	1	45	0	9999	9999	9999	9999	0	0	0	0	0	0	0	0	0	0	0
26	3	2	62	22.4167	5	1	43.4	0	9999	9999	9999	9999	0	0	0	0	0	0	0	0	0	0	0
27	2	2	62	15.4167	4	1	51.7	1	0	0	0	1	0	0	0	0	0	0	0	0	0	0	0
27	3	2	62	16.4167	4	1	50.3	0	9999	9999	9999	9999	0	0	0	0	0	0	0	0	0	0	0
29	1	2	62	9.41667	2	2	21.7	1	0	0	0	1	0	0	0	0	0	0	0	0	0	0	0
29	2	2	62	9.58333	2	2	21.7	0	9999	9999	9999	9999	0	0	0	0	0	0	0	0	0	0	0
30	1	2	62	68.4167	7	1	49.3	0	9999	9999	9999	9999	0	0	0	0	0	0	0	0	0	0	0
30	2	2	62	68.5833	7	1	49.3	0	9999	9999	9999	9999	0	0	0	0	0	0	0	0	0	0	0
30	3	2	62	69.5833	7	1	52.8	0	9999	9999	9999	9999	0	0	0	0	0	0	0	0	0	0	0
31	1	2	62	63.4167	7	2	34.8	1	0	0	0	1	0	0	0	0	0	0	0	0	0	0	0
31	2	2	62	63.5833	7	2	34.8	1	0	0	0	1	0	0	0	0	0	0	0	0	0	0	0
31	3	2	62	64.5833	7	2	36.9	1	0	0	0	1	0	1	0	1	0	0	0	0	0	1	1
32	1	2	62	43.4167	7	1	68.9	0	9999	9999	9999	9999	0	0	0	0	0	0	0	0	0	0	0
32	3	2	62	44.5833	7	1	62.8	0	9999	9999	9999	9999	0	0	0	0	0	0	0	0	0	0	0
33	1	2	62	41.4167	7	2	53	1	0	1	1	1	0	1	0	0	1	0	0	0	0	0	0
33	3	2	62	42.5833	7	2	58.1	0	9999	9999	9999	9999	0	0	0	0	0	0	0	0	0	0	0
36	1	2	62	23.4167	5	1	50.3	1	0	0	0	1	0	0	0	0	0	0	0	0	0	0	0
36	2	2	62	23.5833	5	1	50.3	0	9999	9999	9999	9999	0	0	0	0	0	0	0	0	0	0	0
36	3	2	62	24.5833	5	1	54.2	0	9999	9999	9999	9999	0	0	0	0	0	0	0	0	0	0	0
38	2	2	62	16.4167	4	2	39.2	0	9999	9999	9999	9999	0	0	0	0	0	0	0	0	0	0	0
38	3	2	62	17.4167	4	2	38.8	0	9999	9999	9999	9999	0	0	0	0	0	0	0	0	0	0	0
40	1	2	62	63.4167	7	1	50.5	0	9999	9999	9999	9999	0	0	0	0	0	0	0	0	0	0	0
40	2	2	62	63.5833	7	1	50.5	0	9999	9999	9999	9999	0	0	0	0	0	0	0	0	0	0	0
40	3	2	62	64.5833	7	1	52.3	1	0	0	0	1	0	0	0	0	0	0	0	0	0	1	1
41	1	2	62	48.4167	7	1	51.5	1	1	0	0	1	0	0	0	0	0	0	0	0	0	0	0
41	3	2	62	49.5833	7	1	52.3	1	0	0	0	1	0	0	0	0	0	0	0	0	0	0	1
42	1	2	62	43.4167	7	2	37.2	1	0	0	1	1	0	0	0	0	0	0	0	0	0	0	0
42	2	2	62	43.5833	7	2	37.2	1	1	0	0	0	0	0	0	0	0	0	0	0	0	0	0
42	3	2	62	44.5833	7	2	39.6	0	9999	9999	9999	9999	0	0	0	0	0	0	0	0	0	0	0
43	1	2	62	23.4167	5	2	52.1	0	9999	9999	9999	9999	0	0	0	0	0	0	0	0	0	0	0
43	2	2	62	23.5833	5	2	52.1	0	9999	9999	9999	9999	0	0	0	0	0	0	0	0	0	0	0
44	1	2	62	19.4167	4	1	49.6	0	9999	9999	9999	9999	0	0	0	0	0	0	0	0	0	0	0
44	3	2	62	20.5833	5	1	49.9	0	9999	9999	9999	9999	0	0	0	0	0	0	0	0	0	0	0
46	1	2	62	43.4167	7	1	42.1	0	9999	9999	9999	9999	0	0	0	0	0	0	0	0	0	0	0
46	2	2	62	43.5833	7	1	42.1	0	9999	9999	9999	9999	0	0	0	0	0	0	0	0	0	0	0
46	3	2	62	44.5833	7	1	43.1	0	9999	9999	9999	9999	0	0	0	0	0	0	0	0	0	0	0
47	1	2	62	41.4167	7	2	51.1	0	9999	9999	9999	9999	0	0	0	0	0	0	0	0	0	0	0
47	2	2	62	41.5833	7	2	51.1	0	9999	9999	9999	9999	0	0	0	0	0	0	0	0	0	0	0
47	3	2	62	42.5833	7	2	51.2	0	9999	9999	9999	9999	0	0	0	0	0	0	0	0	0	0	0
49	1	2	62	16.4167	4	2	42.3	0	9999	9999	9999	9999	0	0	0	0	0	0	0	0	0	0	0
49	2	2	62	16.5833	4	2	42.3	0	9999	9999	9999	9999	0	0	0	0	0	0	0	0	0	0	0
50	3	2	62	12.4167	3	1	32.1	0	9999	9999	9999	9999	0	0	0	0	0	0	0	0	0	0	0
51	1	2	62	38.4167	7	1	37.6	0	9999	9999	9999	9999	0	0	0	0	0	0	0	0	0	0	0
51	3	2	62	39.5833	7	1	38.8	0	9999	9999	9999	9999	0	0	0	0	0	0	0	0	0	0	0
52	1	2	62	34.4167	7	2	39.5	0	9999	9999	9999	9999	0	0	0	0	0	0	0	0	0	0	0
52	3	2	62	35.5833	7	2	41	0	9999	9999	9999	9999	0	0	0	0	0	0	0	0	0	0	0
54	3	2	62	13.4167	3	1	35.4	0	9999	9999	9999	9999	0	0	0	0	0	0	0	0	0	0	0
56	1	2	62	28.4167	6	1	37.9	1	1	1	1	1	0	1	0	0	1	0	0	0	0	0	0
56	3	2	62	29.5833	6	1	38.7	0	9999	9999	9999	9999	0	0	0	0	0	0	0	0	0	0	0
57	1	2	62	26.4167	6	2	34.1	1	0	0	0	1	0	1	1	0	0	0	0	0	0	0	0
57	2	2	62	26.5833	6	2	34.1	1	1	0	0	1	0	1	0	1	0	0	0	0	0	0	0
57	3	2	62	27.5833	6	2	34.1	0	9999	9999	9999	9999	0	0	0	0	0	0	0	0	0	0	0
59	2	2	62	73.4167	7	2	40	1	0	0	0	1	0	1	0	1	0	0	0	0	0	0	0
59	3	2	62	74.4167	7	2	37.8	0	9999	9999	9999	9999	0	0	0	0	0	0	0	0	0	0	0
60	1	2	62	58.4167	7	1	50	1	0	0	0	1	0	0	0	0	0	0	0	0	0	0	0
60	3	2	62	59.5833	7	1	48.5	1	0	0	0	1	0	1	1	0	0	0	0	0	0	1	1
61	1	2	62	55.4167	7	2	44.7	1	0	0	0	1	0	0	0	0	0	0	0	0	0	0	0
61	2	2	62	55.5833	7	2	44.7	1	0	0	0	1	0	0	0	0	0	0	0	0	0	0	0
62	1	2	62	21.4167	5	2	42.1	0	9999	9999	9999	9999	0	0	0	0	0	0	0	0	0	0	0
62	2	2	62	21.5833	5	2	42.1	0	9999	9999	9999	9999	0	0	0	0	0	0	0	0	0	0	0
62	3	2	62	22.5833	5	2	43.2	0	9999	9999	9999	9999	0	0	0	0	0	0	0	0	0	1	1
64	2	2	62	15.4167	4	1	45.2	1	0	0	0	1	0	0	0	0	0	0	0	0	0	0	0
64	3	2	62	16.4167	4	1	48.9	0	9999	9999	9999	9999	0	0	0	0	0	0	0	0	0	1	1
66	1	2	62	60.4167	7	2	37.9	0	9999	9999	9999	9999	0	0	0	0	0	0	0	0	0	0	0
66	2	2	62	60.5833	7	2	37.9	0	9999	9999	9999	9999	0	0	0	0	0	0	0	0	0	0	0
66	3	2	62	61.5833	7	2	38.3	0	9999	9999	9999	9999	0	0	0	0	0	0	0	0	0	1	1
67	1	2	62	38.4167	7	1	40.8	1	0	0	0	1	0	1	1	0	0	0	0	0	0	0	0
67	2	2	62	38.5833	7	1	40.8	1	0	0	0	1	0	1	0	1	0	0	0	0	0	0	0
67	3	2	62	39.5833	7	1	41.7	0	9999	9999	9999	9999	0	0	0	0	0	0	0	0	0	1	1
68	1	2	62	33.4167	7	2	41.7	1	0	0	0	1	1	1	1	0	0	0	0	0	0	0	0
68	2	2	62	33.5833	7	2	41.7	0	9999	9999	9999	9999	0	0	0	0	0	0	0	0	0	0	0
68	3	2	62	34.5833	7	2	44.2	0	9999	9999	9999	9999	0	0	0	0	0	0	0	0	0	1	1
69	1	2	62	15.4167	4	1	46	1	0	0	0	1	0	1	0	1	0	0	0	0	0	0	0
69	2	2	62	15.5833	4	1	46	0	9999	9999	9999	9999	0	0	0	0	0	0	0	0	0	0	0
69	3	2	62	16.5833	4	1	49.2	1	0	0	0	1	0	1	0	1	0	0	0	0	0	1	1
70	2	2	62	12.4167	3	1	40	1	0	0	0	1	0	1	1	0	0	0	0	0	0	0	0
71	1	2	62	48.4167	7	1	42.9	0	9999	9999	9999	9999	0	0	0	0	0	0	0	0	0	0	0
71	3	2	62	49.5833	7	1	44.3	0	9999	9999	9999	9999	0	0	0	0	0	0	0	0	0	0	0
72	1	2	62	46.4167	7	2	44.5	0	9999	9999	9999	9999	0	0	0	0	0	0	0	0	0	0	0
72	2	2	62	46.5833	7	2	44.5	0	9999	9999	9999	9999	0	0	0	0	0	0	0	0	0	0	0
72	3	2	62	47.5833	7	2	46	0	9999	9999	9999	9999	0	0	0	0	0	0	0	0	0	0	0
73	2	2	62	24.4167	5	1	53.9	0	9999	9999	9999	9999	0	0	0	0	0	0	0	0	0	0	0
73	3	2	62	25.4167	6	1	53.3	1	0	0	0	1	0	0	0	0	0	0	0	0	0	0	1
74	2	2	62	23.4167	5	2	37.6	0	9999	9999	9999	9999	0	0	0	0	0	0	0	0	0	0	0
74	3	2	62	24.4167	5	2	38.5	0	9999	9999	9999	9999	0	0	0	0	0	0	0	0	0	0	0
75	2	2	62	21.4167	5	1	56.2	0	9999	9999	9999	9999	0	0	0	0	0	0	0	0	0	0	0
76	1	2	62	17.4167	4	1	50.1	1	0	0	1	1	0	0	0	0	0	0	0	0	0	0	0
76	2	2	62	17.5833	4	1	50.1	0	9999	9999	9999	9999	0	0	0	0	0	0	0	0	0	0	0
76	3	2	62	18.5833	4	1	50.6	1	0	0	0	1	0	0	0	0	0	0	0	0	0	0	1
77	2	2	62	3.66667	1	2	7.2	0	9999	9999	9999	9999	0	0	0	0	0	0	0	0	0	0	0
77	3	2	62	4.66667	1	2	14.3	0	9999	9999	9999	9999	0	0	0	0	0	0	0	0	0	0	0
78	2	2	62	48.4167	7	1	54.3	1	0	0	0	1	0	1	1	0	0	0	0	0	0	0	0
78	3	2	62	49.4167	7	1	40.1	1	0	0	0	1	0	0	0	0	0	0	0	0	0	0	1
79	2	2	62	46.4167	7	2	33.9	0	9999	9999	9999	9999	0	0	0	0	0	0	0	0	0	0	0
79	3	2	62	47.4167	7	2	36.4	1	0	0	0	0	0	0	0	0	0	0	0	0	0	0	1
80	1	2	62	38.4167	7	2	39.1	0	9999	9999	9999	9999	0	0	0	0	0	0	0	0	0	0	0
80	2	2	62	38.5833	7	2	39.1	1	0	0	0	1	0	1	1	0	0	0	0	0	0	0	0
80	3	2	62	39.5833	7	2	40.9	1	0	0	0	1	0	1	0	0	1	0	0	0	0	1	1
81	1	2	62	24.4167	5	1	44.1	1	0	0	0	1	0	0	0	0	0	0	0	0	0	0	0
81	2	2	62	24.5833	5	1	44.1	0	9999	9999	9999	9999	0	0	0	0	0	0	0	0	0	0	0
82	1	2	62	22.4167	5	2	31.5	0	9999	9999	9999	9999	0	0	0	0	0	0	0	0	0	0	0
82	2	2	62	22.5833	5	2	31.5	0	9999	9999	9999	9999	0	0	0	0	0	0	0	0	0	0	0
82	3	2	62	23.5833	5	2	31.5	0	9999	9999	9999	9999	0	0	0	0	0	0	0	0	0	0	0
84	2	2	62	48.4167	7	2	9999	0	9999	9999	9999	9999	0	0	0	0	0	0	0	0	0	0	0
85	1	2	62	21.4167	5	1	48.5	0	9999	9999	9999	9999	0	0	0	0	0	0	0	0	0	0	0
85	2	2	62	21.5833	5	1	48.5	0	9999	9999	9999	9999	0	0	0	0	0	0	0	0	0	0	0
85	3	2	62	22.5833	5	1	48.8	0	9999	9999	9999	9999	0	0	0	0	0	0	0	0	0	0	0
86	2	2	62	15.4167	4	2	9999	0	9999	9999	9999	9999	0	0	0	0	0	0	0	0	0	0	0
87	1	2	62	33.4167	7	1	44.8	1	0	0	0	1	0	0	0	0	0	0	0	0	0	0	0
87	2	2	62	33.5833	7	1	44.8	1	0	0	0	1	0	0	0	0	0	0	0	0	0	0	0
87	3	2	62	34.5833	7	1	44.7	1	1	0	0	1	0	1	0	1	0	0	0	0	0	1	1
88	1	2	62	31.4167	7	2	50.4	0	9999	9999	9999	9999	0	0	0	0	0	0	0	0	0	0	0
88	2	2	62	31.5833	7	2	50.4	0	9999	9999	9999	9999	0	0	0	0	0	0	0	0	0	0	0
88	3	2	62	32.5833	7	2	53.7	0	9999	9999	9999	9999	0	0	0	0	0	0	0	0	0	1	1
89	2	2	62	43.4167	7	1	42.1	0	9999	9999	9999	9999	0	0	0	0	0	0	0	0	0	0	0
89	3	2	62	44.4167	7	1	45.1	0	9999	9999	9999	9999	0	0	0	0	0	0	0	0	0	0	0
90	2	2	62	40.4167	7	2	37.3	0	9999	9999	9999	9999	0	0	0	0	0	0	0	0	0	0	0
90	3	2	62	41.4167	7	2	37.3	0	9999	9999	9999	9999	0	0	0	0	0	0	0	0	0	0	0
91	1	2	62	23.4167	5	2	34.2	0	9999	9999	9999	9999	0	0	0	0	0	0	0	0	0	0	0
91	2	2	62	23.5833	5	2	34.2	0	9999	9999	9999	9999	0	0	0	0	0	0	0	0	0	0	0
91	3	2	62	24.5833	5	2	34.4	0	9999	9999	9999	9999	0	0	0	0	0	0	0	0	0	0	0
95	2	2	62	11.4167	3	1	9999	0	9999	9999	9999	9999	0	0	0	0	0	0	0	0	0	0	0
95	3	2	62	12.4167	3	1	33	0	9999	9999	9999	9999	0	0	0	0	0	0	0	0	0	0	0
96	1	2	62	83.4167	7	1	32.6	0	9999	9999	9999	9999	0	0	0	0	0	0	0	0	0	0	0
96	2	2	62	83.5833	7	1	32.6	0	9999	9999	9999	9999	0	0	0	0	0	0	0	0	0	0	0
96	3	2	62	84.5833	7	1	35.4	1	0	0	0	1	0	0	0	0	0	0	0	0	0	0	1
97	1	2	62	80.4167	7	2	34	0	9999	9999	9999	9999	0	0	0	0	0	0	0	0	0	0	0
97	2	2	62	80.5833	7	2	34	1	0	0	0	1	0	0	0	0	0	0	0	0	0	0	0
97	3	2	62	81.5833	7	2	34.9	0	9999	9999	9999	9999	0	0	0	0	0	0	0	0	0	0	0
98	1	2	62	41.4167	7	1	39.1	0	9999	9999	9999	9999	0	0	0	0	0	0	0	0	0	0	0
98	2	2	62	41.5833	7	1	39.1	0	9999	9999	9999	9999	0	0	0	0	0	0	0	0	0	0	0
99	1	2	62	39.4167	7	2	52.4	1	0	0	0	1	0	1	1	0	0	0	0	0	0	0	0
99	2	2	62	39.5833	7	2	52.4	0	9999	9999	9999	9999	0	0	0	0	0	0	0	0	0	0	0
99	3	2	62	40.5833	7	2	54.3	0	9999	9999	9999	9999	0	0	0	0	0	0	0	0	0	0	0
100	1	2	62	21.4167	5	1	42.2	0	9999	9999	9999	9999	0	0	0	0	0	0	0	0	0	0	0
100	2	2	62	21.5833	5	1	42.2	0	9999	9999	9999	9999	0	0	0	0	0	0	0	0	0	0	0
100	3	2	62	22.5833	5	1	44.6	0	9999	9999	9999	9999	0	0	0	0	0	0	0	0	0	0	0
101	1	2	62	33.4167	7	2	47.3	0	9999	9999	9999	9999	0	0	0	0	0	0	0	0	0	0	0
101	2	2	62	33.5833	7	2	47.3	0	9999	9999	9999	9999	0	0	0	0	0	0	0	0	0	0	0
104	1	2	62	18.4167	4	2	45.2	0	9999	9999	9999	9999	0	0	0	0	0	0	0	0	0	0	0
104	2	2	62	18.5833	4	2	45.2	0	9999	9999	9999	9999	0	0	0	0	0	0	0	0	0	0	0
104	3	2	62	19.5833	4	2	44.8	0	9999	9999	9999	9999	0	0	0	0	0	0	0	0	0	0	0
106	2	2	62	13.4167	3	1	23	1	1	0	0	0	0	1	1	0	0	0	0	0	0	0	0
107	1	2	62	63.4167	7	2	44.8	0	9999	9999	9999	9999	0	0	0	0	0	0	0	0	0	0	0
107	3	2	62	64.5833	7	2	46.3	0	9999	9999	9999	9999	0	0	0	0	0	0	0	0	0	0	0
108	1	2	62	56.4167	7	1	50.7	0	9999	9999	9999	9999	0	0	0	0	0	0	0	0	0	0	0
108	2	2	62	56.5833	7	1	50.7	0	9999	9999	9999	9999	0	0	0	0	0	0	0	0	0	0	0
108	3	2	62	57.5833	7	1	52.1	0	9999	9999	9999	9999	0	0	0	0	0	0	0	0	0	0	0
109	1	2	62	21.4167	5	1	56.9	1	0	0	0	1	0	0	0	0	0	0	0	0	0	0	0
109	3	2	62	22.5833	5	1	58.8	0	9999	9999	9999	9999	0	0	0	0	0	0	0	0	0	0	0
110	1	2	62	43.4167	7	1	51.2	1	1	0	0	1	0	0	0	0	0	0	0	0	0	0	0
110	3	2	62	44.5833	7	1	52.9	1	0	0	0	1	0	0	0	0	0	0	0	0	0	0	1
111	1	2	62	40.4167	7	2	38.2	0	9999	9999	9999	9999	0	0	0	0	0	0	0	0	0	0	0
111	3	2	62	41.5833	7	2	40.7	0	9999	9999	9999	9999	0	0	0	0	0	0	0	0	0	0	0
114	2	2	62	63.4167	7	1	42.7	1	0	0	0	1	0	1	0	1	0	0	0	0	0	0	0
114	3	2	62	64.4167	7	1	43.7	1	0	0	0	1	0	0	0	0	0	0	0	0	0	0	1
115	1	2	62	21.4167	5	2	36.9	0	9999	9999	9999	9999	0	0	0	0	0	0	0	0	0	0	0
115	2	2	62	21.5833	5	2	36.9	0	9999	9999	9999	9999	0	0	0	0	0	0	0	0	0	0	0
115	3	2	62	22.5833	5	2	34.4	0	9999	9999	9999	9999	0	0	0	0	0	0	0	0	0	0	0
117	1	2	62	43.4167	7	1	65.6	1	0	0	0	1	0	0	0	0	0	0	0	0	0	0	0
117	3	2	62	44.5833	7	1	69.7	1	0	0	0	1	0	0	0	0	0	0	0	0	0	0	1
118	1	2	62	41.4167	7	2	40.1	0	9999	9999	9999	9999	0	0	0	0	0	0	0	0	0	0	0
118	3	2	62	42.5833	7	2	40.5	0	9999	9999	9999	9999	0	0	0	0	0	0	0	0	0	0	0
119	1	2	62	21.4167	5	2	45.8	0	9999	9999	9999	9999	0	0	0	0	0	0	0	0	0	0	0
119	2	2	62	21.5833	5	2	45.8	0	9999	9999	9999	9999	0	0	0	0	0	0	0	0	0	0	0
119	3	2	62	22.5833	5	2	48.2	0	9999	9999	9999	9999	0	0	0	0	0	0	0	0	0	0	0
120	1	2	62	18.4167	4	1	45.7	0	9999	9999	9999	9999	0	0	0	0	0	0	0	0	0	0	0
121	1	2	62	16.4167	4	1	40.6	1	0	0	0	1	0	1	0	1	0	0	0	0	0	0	0
121	2	2	62	16.5833	4	1	40.6	1	1	0	0	1	0	1	0	0	1	0	0	0	0	0	0
121	3	2	62	17.5833	4	1	44.7	1	0	0	0	1	1	0	0	0	0	0	0	0	0	0	1
123	1	2	62	78.4167	7	1	54.2	0	9999	9999	9999	9999	0	0	0	0	0	0	0	0	0	0	0
123	2	2	62	78.5833	7	1	54.2	0	9999	9999	9999	9999	0	0	0	0	0	0	0	0	0	0	0
123	3	2	62	79.5833	7	1	54.6	0	9999	9999	9999	9999	0	0	0	0	0	0	0	0	0	0	0
124	1	2	62	48.4167	7	1	72.4	1	0	0	0	1	0	0	0	0	0	0	0	0	0	0	0
124	2	2	62	48.5833	7	1	72.4	1	0	0	0	1	0	0	0	0	0	0	0	0	0	0	0
124	3	2	62	49.5833	7	1	73.7	0	9999	9999	9999	9999	0	0	0	0	0	0	0	0	0	0	0
125	1	2	62	45.4167	7	2	31.5	1	0	0	0	1	0	1	1	0	0	0	0	0	0	0	0
125	2	2	62	45.5833	7	2	31.5	1	0	0	0	1	1	0	0	0	0	0	0	0	0	0	0
125	3	2	62	46.5833	7	2	33.3	0	9999	9999	9999	9999	0	0	0	0	0	0	0	0	0	0	0
126	1	2	62	23.4167	5	1	47.3	0	9999	9999	9999	9999	0	0	0	0	0	0	0	0	0	0	0
126	2	2	62	23.5833	5	1	47.3	0	9999	9999	9999	9999	0	0	0	0	0	0	0	0	0	0	0
126	3	2	62	24.5833	5	1	50.8	0	9999	9999	9999	9999	0	0	0	0	0	0	0	0	0	0	0
127	1	2	62	21.4167	5	2	37	1	0	0	0	1	0	0	0	0	0	0	0	0	0	0	0
127	3	2	62	22.5833	5	2	44.1	0	9999	9999	9999	9999	0	0	0	0	0	0	0	0	0	0	0
128	1	2	62	18.4167	4	2	44.9	0	9999	9999	9999	9999	0	0	0	0	0	0	0	0	0	0	0
128	2	2	62	18.5833	4	2	44.9	0	9999	9999	9999	9999	0	0	0	0	0	0	0	0	0	0	0
130	1	2	62	30.4167	7	1	56	1	1	0	0	1	0	0	0	0	0	0	0	0	0	0	0
131	1	2	62	28.4167	6	2	45.5	0	9999	9999	9999	9999	0	0	0	0	0	0	0	0	0	0	0
132	1	2	62	6.58333	2	2	16.5	0	9999	9999	9999	9999	0	0	0	0	0	0	0	0	0	0	0
133	1	2	62	3.66667	1	1	14.4	0	9999	9999	9999	9999	0	0	0	0	0	0	0	0	0	0	0
134	1	2	62	83.4167	7	2	9999	1	1	0	1	1	0	0	0	0	0	0	0	0	0	0	0
134	2	2	62	83.5833	7	2	9999	1	0	0	0	1	0	0	0	0	0	0	0	0	0	0	0
134	3	2	62	84.5833	7	2	9999	0	9999	9999	9999	9999	0	0	0	0	0	0	0	0	0	0	0
135	1	2	62	34.4167	7	1	47.7	0	9999	9999	9999	9999	0	0	0	0	0	0	0	0	0	0	0
135	2	2	62	34.5833	7	1	47.7	1	0	0	0	1	0	0	0	0	0	0	0	0	0	0	0
135	3	2	62	35.5833	7	1	50.7	1	0	0	0	1	0	0	0	0	0	0	0	0	0	0	1
136	1	2	62	31.4167	7	2	44.6	0	9999	9999	9999	9999	0	0	0	0	0	0	0	0	0	0	0
136	2	2	62	31.5833	7	2	44.6	0	9999	9999	9999	9999	0	0	0	0	0	0	0	0	0	0	0
136	3	2	62	32.5833	7	2	46.8	0	9999	9999	9999	9999	0	0	0	0	0	0	0	0	0	0	0
140	1	2	62	4	1	2	12.8	1	0	0	0	1	0	0	0	0	0	0	0	0	0	0	0
140	2	2	62	4.16667	1	2	12.8	1	0	0	0	1	0	1	1	0	0	0	0	0	0	0	0
140	3	2	62	5.16667	2	2	13.8	0	9999	9999	9999	9999	0	0	0	0	0	0	0	0	0	0	0
141	1	2	62	73.4167	7	2	38.2	1	1	1	1	1	0	0	0	0	0	0	0	0	0	0	0
141	2	2	62	73.5833	7	2	38.2	1	0	0	0	1	0	0	0	0	0	0	0	0	0	0	0
141	3	2	62	74.5833	7	2	36.5	0	9999	9999	9999	9999	0	0	0	0	0	0	0	0	0	0	0
142	1	2	62	46.4167	7	1	46.7	0	9999	9999	9999	9999	0	0	0	0	0	0	0	0	0	0	0
142	2	2	62	46.5833	7	1	46.7	0	9999	9999	9999	9999	0	0	0	0	0	0	0	0	0	0	0
142	3	2	62	47.5833	7	1	47.5	1	0	0	0	1	0	0	0	0	0	0	0	0	0	0	1
143	1	2	62	43.4167	7	2	31.2	0	9999	9999	9999	9999	0	0	0	0	0	0	0	0	0	0	0
143	2	2	62	43.5833	7	2	31.2	0	9999	9999	9999	9999	0	0	0	0	0	0	0	0	0	0	0
143	3	2	62	44.5833	7	2	33.3	0	9999	9999	9999	9999	0	0	0	0	0	0	0	0	0	0	0
144	1	2	62	24.4167	5	1	36.5	1	1	1	1	1	0	0	0	0	0	0	0	0	0	0	0
144	2	2	62	24.5833	5	1	36.5	1	0	0	0	1	0	0	0	0	0	0	0	0	0	0	0
144	3	2	62	25.5833	6	1	36.3	0	9999	9999	9999	9999	0	0	0	0	0	0	0	0	0	0	0
145	1	2	62	20.4167	5	2	44.1	0	9999	9999	9999	9999	0	0	0	0	0	0	0	0	0	0	0
145	3	2	62	21.5833	5	2	37.4	0	9999	9999	9999	9999	0	0	0	0	0	0	0	0	0	0	0
147	1	2	62	32.4167	7	1	46.8	1	0	0	0	1	0	0	0	0	0	0	0	0	0	0	0
147	2	2	62	32.5833	7	1	46.8	0	9999	9999	9999	9999	0	0	0	0	0	0	0	0	0	0	0
147	3	2	62	33.5833	7	1	49.3	0	9999	9999	9999	9999	0	0	0	0	0	0	0	0	0	0	0
148	1	2	62	29.4167	6	2	33.6	1	1	0	0	0	0	1	1	0	0	0	0	0	0	0	0
148	2	2	62	29.5833	6	2	33.6	1	1	0	0	1	0	0	0	0	0	0	0	0	0	0	0
148	3	2	62	30.5833	7	2	35.4	0	9999	9999	9999	9999	0	0	0	0	0	0	0	0	0	0	0
150	1	2	62	63.4167	7	2	45	0	9999	9999	9999	9999	0	0	0	0	0	0	0	0	0	0	0
150	2	2	62	63.5833	7	2	45	0	9999	9999	9999	9999	0	0	0	0	0	0	0	0	0	0	0
150	3	2	62	64.5833	7	2	47.5	0	9999	9999	9999	9999	0	0	0	0	0	0	0	0	0	0	0
151	1	2	62	38.4167	7	1	45.5	1	0	0	0	1	0	1	1	0	0	0	0	0	0	0	0
151	2	2	62	38.5833	7	1	45.5	1	0	0	0	1	0	1	1	0	0	0	0	0	0	0	0
151	3	2	62	39.5833	7	1	44.7	1	0	0	0	1	0	0	0	0	0	0	0	0	0	0	1
152	1	2	62	48.4167	7	1	42.5	1	0	0	1	1	0	0	0	0	0	0	0	0	0	0	0
152	2	2	62	48.5833	7	1	42.5	0	9999	9999	9999	9999	0	0	0	0	0	0	0	0	0	0	0
152	3	2	62	49.5833	7	1	41.3	0	9999	9999	9999	9999	0	0	0	0	0	0	0	0	0	1	1
153	1	2	62	43.4167	7	2	38.7	1	1	1	1	1	0	1	0	0	1	0	0	0	0	0	0
153	2	2	62	43.5833	7	2	38.7	1	1	1	1	1	0	1	0	0	1	0	0	0	0	0	0
153	3	2	62	44.5833	7	2	41.1	1	0	1	1	1	0	1	0	1	0	0	0	0	0	1	1
154	2	2	62	18.4167	4	2	32.6	1	0	0	0	1	0	1	0	1	0	0	0	0	0	0	0
154	3	2	62	19.4167	4	2	45.6	1	0	1	0	0	0	1	1	0	0	0	0	0	0	1	1
156	1	2	62	41.4167	7	1	65.3	1	0	0	1	1	0	0	0	0	0	0	0	0	0	0	0
156	2	2	62	41.5833	7	1	65.3	1	0	0	0	1	0	1	0	1	0	0	0	0	0	0	0
156	3	2	62	42.5833	7	1	66.8	1	1	0	0	0	0	0	0	0	0	0	0	0	0	0	1
157	1	2	62	38.4167	7	2	43	0	9999	9999	9999	9999	0	0	0	0	0	0	0	0	0	0	0
157	2	2	62	38.5833	7	2	43	0	9999	9999	9999	9999	0	0	0	0	0	0	0	0	0	0	0
157	3	2	62	39.5833	7	2	43	0	9999	9999	9999	9999	0	0	0	0	0	0	0	0	0	0	0
158	1	2	62	73.4167	7	2	40.7	0	9999	9999	9999	9999	0	0	0	0	0	0	0	0	0	0	0
158	2	2	62	73.5833	7	2	40.7	0	9999	9999	9999	9999	0	0	0	0	0	0	0	0	0	0	0
158	3	2	62	74.5833	7	2	42.2	0	9999	9999	9999	9999	0	0	0	0	0	0	0	0	0	0	0
159	1	2	62	43.4167	7	1	49.1	1	1	1	1	1	0	0	0	0	0	0	0	0	0	0	0
159	2	2	62	43.5833	7	1	49.1	1	0	0	0	1	0	0	0	0	0	0	0	0	0	0	0
159	3	2	62	44.5833	7	1	49.1	0	9999	9999	9999	9999	0	0	0	0	0	0	0	0	0	0	0
160	1	2	62	41.4167	7	2	41.3	0	9999	9999	9999	9999	0	0	0	0	0	0	0	0	0	0	0
160	2	2	62	41.5833	7	2	41.3	0	9999	9999	9999	9999	0	0	0	0	0	0	0	0	0	0	0
160	3	2	62	42.5833	7	2	42	0	9999	9999	9999	9999	0	0	0	0	0	0	0	0	0	0	0
162	1	2	62	33.4167	7	1	48.3	0	9999	9999	9999	9999	0	0	0	0	0	0	0	0	0	0	0
162	2	2	62	33.5833	7	1	48.3	0	9999	9999	9999	9999	0	0	0	0	0	0	0	0	0	0	0
162	3	2	62	34.5833	7	1	51	0	9999	9999	9999	9999	0	0	0	0	0	0	0	0	0	0	0
163	1	2	62	31.4167	7	2	42	1	0	0	0	1	0	0	0	0	0	0	0	0	0	0	0
163	2	2	62	31.5833	7	2	42	0	9999	9999	9999	9999	0	0	0	0	0	0	0	0	0	0	0
163	3	2	62	32.5833	7	2	44.7	0	9999	9999	9999	9999	0	0	0	0	0	0	0	0	0	0	0
164	1	2	62	4.75	1	1	12.5	0	9999	9999	9999	9999	0	0	0	0	0	0	0	0	0	0	0
164	2	2	62	4.91667	1	1	12.5	0	9999	9999	9999	9999	0	0	0	0	0	0	0	0	0	0	0
164	3	2	62	5.91667	2	1	14.7	0	9999	9999	9999	9999	0	0	0	0	0	0	0	0	0	0	0
165	1	2	62	28.4167	6	1	51.2	1	1	1	0	1	0	1	0	0	1	0	0	0	0	0	0
165	2	2	62	28.5833	6	1	51.2	1	0	0	0	1	1	0	0	0	0	0	0	0	0	0	0
165	3	2	62	29.5833	6	1	47.6	0	9999	9999	9999	9999	0	0	0	0	0	0	0	0	0	0	0
166	1	2	62	73.4167	7	2	37.2	0	9999	9999	9999	9999	0	0	0	0	0	0	0	0	0	0	0
166	2	2	62	73.5833	7	2	37.2	0	9999	9999	9999	9999	0	0	0	0	0	0	0	0	0	0	0
166	3	2	62	74.5833	7	2	38.4	0	9999	9999	9999	9999	0	0	0	0	0	0	0	0	0	0	0
167	1	2	62	48.4167	7	1	42.8	1	0	0	1	1	0	0	0	0	0	0	0	0	0	0	0
167	2	2	62	48.5833	7	1	42.8	1	0	0	0	1	1	1	0	1	0	0	0	0	0	0	0
167	3	2	62	49.5833	7	1	42.6	1	0	0	0	1	0	0	0	0	0	0	0	0	0	0	1
168	1	2	62	46.4167	7	2	40.8	1	1	0	1	1	0	0	0	0	0	0	0	0	0	0	0
168	2	2	62	46.5833	7	2	40.8	1	0	0	0	1	1	0	0	0	0	0	0	0	0	0	0
168	3	2	62	47.5833	7	2	44.4	0	9999	9999	9999	9999	0	0	0	0	0	0	0	0	0	0	0
169	1	2	62	23.4167	5	2	44.1	0	9999	9999	9999	9999	0	0	0	0	0	0	0	0	0	0	0
169	2	2	62	23.5833	5	2	44.1	0	9999	9999	9999	9999	0	0	0	0	0	0	0	0	0	0	0
169	3	2	62	24.5833	5	2	34.5	0	9999	9999	9999	9999	0	0	0	0	0	0	0	0	0	0	0
170	2	2	62	21.4167	5	2	26.7	0	9999	9999	9999	9999	0	0	0	0	0	0	0	0	0	0	0
170	3	2	62	22.4167	5	2	45.4	0	9999	9999	9999	9999	0	0	0	0	0	0	0	0	0	0	0
175	1	2	62	51.4167	7	2	29.2	1	0	0	0	1	0	0	0	0	0	0	0	0	0	0	0
175	2	2	62	51.5833	7	2	29.2	1	0	0	0	1	1	0	0	0	0	0	0	0	0	0	0
176	1	2	62	21.4167	5	1	39.5	0	9999	9999	9999	9999	0	0	0	0	0	0	0	0	0	0	0
176	2	2	62	21.5833	5	1	39.5	1	1	0	0	1	1	1	0	1	0	0	0	0	0	0	0
180	1	2	62	31.4167	7	1	58.1	1	0	0	1	1	0	0	0	0	0	0	0	0	0	0	0
180	3	2	62	32.5833	7	1	59.7	0	9999	9999	9999	9999	0	0	0	0	0	0	0	0	0	0	0
181	1	2	62	28.4167	6	2	33	0	9999	9999	9999	9999	0	0	0	0	0	0	0	0	0	0	0
181	3	2	62	29.5833	6	2	37.7	0	9999	9999	9999	9999	0	0	0	0	0	0	0	0	0	0	0
184	1	2	62	25	5	2	39.4	0	9999	9999	9999	9999	0	0	0	0	0	0	0	0	0	0	0
184	2	2	62	25.1667	6	2	39.4	0	9999	9999	9999	9999	0	0	0	0	0	0	0	0	0	0	0
184	3	2	62	26.1667	6	2	40.4	0	9999	9999	9999	9999	0	0	0	0	0	0	0	0	0	0	0
185	1	2	62	2	1	2	10.7	0	9999	9999	9999	9999	0	0	0	0	0	0	0	0	0	0	0
185	2	2	62	2.16667	1	2	10.7	0	9999	9999	9999	9999	0	0	0	0	0	0	0	0	0	0	0
185	3	2	62	3.16667	1	2	12.4	0	9999	9999	9999	9999	0	0	0	0	0	0	0	0	0	0	0
186	1	2	62	17	4	2	39.3	1	1	0	0	0	0	0	0	0	0	0	0	0	0	0	0
186	2	2	62	17.1667	4	2	39.3	0	9999	9999	9999	9999	0	0	0	0	0	0	0	0	0	0	0
186	3	2	62	18.1667	4	2	42.2	0	9999	9999	9999	9999	0	0	0	0	0	0	0	0	0	0	0
187	1	2	62	20	4	2	37.8	0	9999	9999	9999	9999	0	0	0	0	0	0	0	0	0	0	0
187	2	2	62	20.1667	5	2	37.8	1	0	0	0	1	0	0	0	0	0	0	0	0	0	0	0
187	3	2	62	21.1667	5	2	41.1	1	0	0	0	1	0	0	0	0	0	0	0	0	0	0	1
188	1	2	62	1	1	2	9.2	0	9999	9999	9999	9999	0	0	0	0	0	0	0	0	0	0	0
188	2	2	62	1.16667	1	2	9.2	0	9999	9999	9999	9999	0	0	0	0	0	0	0	0	0	0	0
188	3	2	62	2.16667	1	2	10.9	0	9999	9999	9999	9999	0	0	0	0	0	0	0	0	0	0	0
189	1	2	62	19	4	2	51.2	0	9999	9999	9999	9999	0	0	0	0	0	0	0	0	0	0	0
189	2	2	62	19.1667	4	2	51.2	0	9999	9999	9999	9999	0	0	0	0	0	0	0	0	0	0	0
189	3	2	62	20.1667	5	2	58.2	0	9999	9999	9999	9999	0	0	0	0	0	0	0	0	0	0	0
190	1	2	62	3	1	1	8.9	0	9999	9999	9999	9999	0	0	0	0	0	0	0	0	0	0	0
190	2	2	62	3.16667	1	1	8.9	0	9999	9999	9999	9999	0	0	0	0	0	0	0	0	0	0	0
190	3	2	62	4.16667	1	1	10.4	0	9999	9999	9999	9999	0	0	0	0	0	0	0	0	0	0	0
191	1	2	62	18.4167	4	2	30.7	0	9999	9999	9999	9999	0	0	0	0	0	0	0	0	0	0	0
191	2	2	62	18.5833	4	2	30.7	0	9999	9999	9999	9999	0	0	0	0	0	0	0	0	0	0	0
192	1	2	62	0.5	1	2	4.8	0	9999	9999	9999	9999	0	0	0	0	0	0	0	0	0	0	0
192	2	2	62	0.666667	1	2	4.8	0	9999	9999	9999	9999	0	0	0	0	0	0	0	0	0	0	0
193	1	2	62	20	4	2	38.6	0	9999	9999	9999	9999	0	0	0	0	0	0	0	0	0	0	0
193	2	2	62	20.1667	5	2	38.6	0	9999	9999	9999	9999	0	0	0	0	0	0	0	0	0	0	0
193	3	2	62	21.1667	5	2	34.5	0	9999	9999	9999	9999	0	0	0	0	0	0	0	0	0	0	0
194	1	2	62	0.166667	1	1	8.5	0	9999	9999	9999	9999	0	0	0	0	0	0	0	0	0	0	0
194	2	2	62	0.333333	1	1	8.5	0	9999	9999	9999	9999	0	0	0	0	0	0	0	0	0	0	0
194	3	2	62	1.33333	1	1	10.1	0	9999	9999	9999	9999	0	0	0	0	0	0	0	0	0	0	0
195	1	2	62	20	4	1	44.1	0	9999	9999	9999	9999	0	0	0	0	0	0	0	0	0	0	0
195	2	2	62	20.1667	5	1	44.1	0	9999	9999	9999	9999	0	0	0	0	0	0	0	0	0	0	0
196	1	2	62	4	1	2	9.9	1	1	0	0	1	0	1	1	0	0	0	0	0	0	0	0
196	2	2	62	4.16667	1	2	9.9	1	1	0	0	1	0	0	0	0	0	0	0	0	0	0	0
196	3	2	62	5.16667	2	2	12.2	1	0	0	0	1	0	0	0	0	0	0	0	0	0	1	1
197	1	2	62	0.5	1	2	4.4	0	9999	9999	9999	9999	0	0	0	0	0	0	0	0	0	0	0
197	2	2	62	0.666667	1	2	4.4	0	9999	9999	9999	9999	0	0	0	0	0	0	0	0	0	0	0
197	3	2	62	1.66667	1	2	10.4	0	9999	9999	9999	9999	0	0	0	0	0	0	0	0	0	1	1
200	2	2	62	3	1	1	13.4	1	0	0	0	1	0	1	1	0	0	0	0	0	0	0	0
200	3	2	62	4	1	1	13.6	0	9999	9999	9999	9999	0	1	0	1	0	0	0	0	0	1	1
201	2	2	62	1	1	1	8.9	1	0	0	0	1	0	1	1	0	0	0	0	0	0	0	0
201	3	2	62	2	1	1	11.1	1	1	0	1	0	1	1	0	0	1	0	0	0	0	1	1
202	2	2	62	1.41667	1	1	8.8	0	9999	9999	9999	9999	0	0	0	0	0	0	0	0	0	0	0
203	2	2	62	3	1	1	6.3	1	1	0	0	0	0	1	0	0	1	0	0	0	0	0	0
204	3	2	62	0.166667	1	1	3.5	0	9999	9999	9999	9999	0	0	0	0	0	0	0	0	0	1	1
205	3	2	62	2.41667	1	1	10.3	0	9999	9999	9999	9999	0	0	0	0	0	0	0	0	0	0	0
206	3	2	62	28	6	2	42.8	1	0	1	1	1	1	1	0	0	1	1	0	0	0	1	1
207	3	2	62	7	2	1	19.2	1	0	0	0	0	1	1	0	0	1	1	0	0	0	1	1
208	3	2	62	4	1	1	15.2	1	1	1	0	1	1	1	0	0	1	1	0	0	0	1	1
209	3	2	62	1	1	1	8.7	1	1	1	1	1	1	1	0	0	1	1	0	0	0	1	1
210	3	2	62	4	1	1	9.9	0	9999	9999	9999	9999	0	0	0	0	0	0	0	0	0	0	0
211	3	2	62	3	1	2	12.1	0	9999	9999	9999	9999	0	0	0	0	0	0	0	0	0	0	0
212	3	2	62	0.166667	1	1	3.7	1	0	0	0	1	1	1	0	0	1	0	0	0	0	1	1
213	3	2	62	1	1	1	5.8	0	9999	9999	9999	9999	0	0	0	0	0	0	0	0	0	0	0
214	3	2	62	0.416667	1	2	5.8	1	0	0	0	1	1	0	0	0	0	0	0	0	0	0	1
215	3	2	62	0.5	1	1	6.1	0	9999	9999	9999	9999	0	0	0	0	0	0	0	0	0	0	0
216	3	2	62	1.41667	1	1	8.7	0	9999	9999	9999	9999	0	0	0	0	0	0	0	0	0	0	0
217	3	2	62	19	4	2	51.2	0	9999	9999	9999	9999	0	0	0	0	0	0	0	0	0	0	0
218	3	2	62	0.25	1	1	8.6	0	9999	9999	9999	9999	0	0	0	0	0	0	0	0	0	0	0
219	3	2	62	22	5	2	47.3	1	0	0	0	1	0	0	0	0	0	0	0	0	0	0	1
220	1	1	66	41.4167	7	1	58	0	9999	9999	9999	9999	0	0	0	0	0	0	0	0	0	0	0
220	2	1	66	41.5833	7	1	58	0	9999	9999	9999	9999	0	0	0	0	0	0	0	0	0	0	0
220	3	1	66	42.5833	7	1	58	0	9999	9999	9999	9999	0	0	0	0	0	0	0	0	0	0	0
221	1	1	66	38.4167	7	2	38.6	0	9999	9999	9999	9999	0	0	0	0	0	0	0	0	0	0	0
221	2	1	66	38.5833	7	2	38.6	0	9999	9999	9999	9999	0	0	0	0	0	0	0	0	0	0	0
221	3	1	66	39.5833	7	2	39.2	0	9999	9999	9999	9999	0	0	0	0	0	0	0	0	0	0	0
222	1	1	66	20.4167	5	2	37.2	1	1	0	0	0	1	0	0	0	0	0	0	0	0	0	0
222	2	1	66	20.5833	5	2	37.2	0	9999	9999	9999	9999	0	0	0	0	0	0	0	0	0	0	0
222	3	1	66	21.5833	5	2	37.5	0	9999	9999	9999	9999	0	0	0	0	0	0	0	0	0	0	0
223	1	1	66	21.4167	5	1	44.5	1	0	0	0	1	1	1	1	0	0	0	0	0	0	0	0
223	2	1	66	21.5833	5	1	44.5	0	9999	9999	9999	9999	0	0	0	0	0	0	0	0	0	0	0
223	3	1	66	22.5833	5	1	46.2	0	9999	9999	9999	9999	0	0	0	0	0	0	0	0	0	0	0
224	1	1	66	53.4167	7	1	42.8	1	0	0	0	1	0	1	0	1	0	0	0	0	0	0	0
224	2	1	66	53.5833	7	1	42.8	0	9999	9999	9999	9999	0	0	0	0	0	0	0	0	0	0	0
224	3	1	66	54.5833	7	1	41.6	1	0	0	0	1	0	0	0	0	0	0	0	0	0	1	1
225	1	1	66	48.4167	7	2	37.2	0	9999	9999	9999	9999	0	0	0	0	0	0	0	0	0	0	0
225	3	1	66	49.5833	7	2	35.1	0	9999	9999	9999	9999	0	0	0	0	0	0	0	0	0	1	1
227	1	1	66	27.4167	6	2	38.1	1	1	1	1	1	1	1	0	0	1	0	0	0	0	0	0
227	2	1	66	27.5833	6	2	38.1	0	9999	9999	9999	9999	0	0	0	0	0	0	0	0	0	0	0
227	3	1	66	28.5833	6	2	41.4	0	9999	9999	9999	9999	0	0	0	0	0	0	0	0	0	1	1
228	1	1	66	5	1	2	14.2	1	0	0	0	1	0	1	0	1	0	0	0	0	0	0	0
228	2	1	66	5.16667	2	2	14.2	0	9999	9999	9999	9999	0	0	0	0	0	0	0	0	0	0	0
228	3	1	66	6.16667	2	2	16.1	0	9999	9999	9999	9999	0	0	0	0	0	0	0	0	0	0	0
229	2	1	66	27.4167	6	1	46	0	9999	9999	9999	9999	0	0	0	0	0	0	0	0	0	0	0
230	1	1	66	33.4167	7	1	44.6	0	9999	9999	9999	9999	0	0	0	0	0	0	0	0	0	0	0
230	2	1	66	33.5833	7	1	44.6	0	9999	9999	9999	9999	0	0	0	0	0	0	0	0	0	0	0
230	3	1	66	34.5833	7	1	44.5	0	9999	9999	9999	9999	0	0	0	0	0	0	0	0	0	0	0
231	1	1	66	26.4167	6	2	39.1	0	9999	9999	9999	9999	0	0	0	0	0	0	0	0	0	0	0
231	2	1	66	26.5833	6	2	39.1	0	9999	9999	9999	9999	0	0	0	0	0	0	0	0	0	0	0
231	3	1	66	27.5833	6	2	40.6	0	9999	9999	9999	9999	0	0	0	0	0	0	0	0	0	0	0
232	1	1	66	8.66667	2	1	17.1	0	9999	9999	9999	9999	0	0	0	0	0	0	0	0	0	0	0
232	2	1	66	8.83333	2	1	17.1	0	9999	9999	9999	9999	0	0	0	0	0	0	0	0	0	0	0
233	1	1	66	6.08333	2	2	12.7	0	9999	9999	9999	9999	0	0	0	0	0	0	0	0	0	0	0
233	2	1	66	6.25	2	2	12.7	0	9999	9999	9999	9999	0	0	0	0	0	0	0	0	0	0	0
233	3	1	66	7.25	2	2	14.7	0	9999	9999	9999	9999	0	0	0	0	0	0	0	0	0	0	0
234	1	1	66	4.08333	1	2	11.1	0	9999	9999	9999	9999	0	0	0	0	0	0	0	0	0	0	0
234	2	1	66	4.25	1	2	11.1	0	9999	9999	9999	9999	0	0	0	0	0	0	0	0	0	0	0
234	3	1	66	5.25	2	2	12.6	0	9999	9999	9999	9999	0	0	0	0	0	0	0	0	0	0	0
236	1	1	66	25.4167	6	1	49.5	1	0	0	0	1	0	1	1	0	0	0	0	0	0	0	0
236	3	1	66	26.5833	6	1	48.8	0	9999	9999	9999	9999	0	0	0	0	0	0	0	0	0	0	0
238	1	1	66	35.4167	7	2	41.5	0	9999	9999	9999	9999	0	0	0	0	0	0	0	0	0	0	0
238	2	1	66	35.5833	7	2	41.5	0	9999	9999	9999	9999	0	0	0	0	0	0	0	0	0	0	0
238	3	1	66	36.5833	7	2	41	0	9999	9999	9999	9999	0	0	0	0	0	0	0	0	0	0	0
241	1	1	66	53.4167	7	1	49.8	0	9999	9999	9999	9999	0	0	0	0	0	0	0	0	0	0	0
241	2	1	66	53.5833	7	1	49.8	0	9999	9999	9999	9999	0	0	0	0	0	0	0	0	0	0	0
241	3	1	66	54.5833	7	1	54	0	9999	9999	9999	9999	0	0	0	0	0	0	0	0	0	0	0
242	1	1	66	43.4167	7	2	36	0	9999	9999	9999	9999	0	0	0	0	0	0	0	0	0	0	0
242	2	1	66	43.5833	7	2	36	0	9999	9999	9999	9999	0	0	0	0	0	0	0	0	0	0	0
242	3	1	66	44.5833	7	2	35.5	0	9999	9999	9999	9999	0	0	0	0	0	0	0	0	0	0	0
243	1	1	66	25.4167	6	1	54.1	0	9999	9999	9999	9999	0	0	0	0	0	0	0	0	0	0	0
243	2	1	66	25.5833	6	1	54.1	0	9999	9999	9999	9999	0	0	0	0	0	0	0	0	0	0	0
243	3	1	66	26.5833	6	1	56	0	9999	9999	9999	9999	0	0	0	0	0	0	0	0	0	0	0
244	1	1	66	23.4167	5	2	40.8	0	9999	9999	9999	9999	0	0	0	0	0	0	0	0	0	0	0
244	2	1	66	23.5833	5	2	40.8	0	9999	9999	9999	9999	0	0	0	0	0	0	0	0	0	0	0
244	3	1	66	24.5833	5	2	37.9	0	9999	9999	9999	9999	0	0	0	0	0	0	0	0	0	0	0
246	1	1	66	58.4167	7	1	53.6	1	1	0	1	1	0	0	0	0	0	0	0	0	0	0	0
246	2	1	66	58.5833	7	1	53.6	0	9999	9999	9999	9999	0	0	0	0	0	0	0	0	0	0	0
246	3	1	66	59.5833	7	1	54.8	0	9999	9999	9999	9999	0	0	0	0	0	0	0	0	0	0	0
247	1	1	66	53.4167	7	2	49.3	0	9999	9999	9999	9999	0	0	0	0	0	0	0	0	0	0	0
247	2	1	66	53.5833	7	2	49.3	1	0	0	0	1	1	0	0	0	0	0	0	0	0	0	0
247	3	1	66	54.5833	7	2	52.8	0	9999	9999	9999	9999	0	0	0	0	0	0	0	0	0	0	0
248	1	1	66	33.4167	7	1	50.1	0	9999	9999	9999	9999	0	0	0	0	0	0	0	0	0	0	0
248	2	1	66	33.5833	7	1	50.1	1	0	0	0	1	0	0	0	0	0	0	0	0	0	0	0
248	3	1	66	34.5833	7	1	52	0	9999	9999	9999	9999	0	0	0	0	0	0	0	0	0	0	0
249	1	1	66	29.4167	6	2	41.8	0	9999	9999	9999	9999	0	0	0	0	0	0	0	0	0	0	0
249	2	1	66	29.5833	6	2	41.8	1	0	0	0	1	0	0	0	0	0	0	0	0	0	0	0
249	3	1	66	30.5833	7	2	4.8	0	9999	9999	9999	9999	0	0	0	0	0	0	0	0	0	0	0
251	1	1	66	9.41667	2	1	25.1	0	9999	9999	9999	9999	0	0	0	0	0	0	0	0	0	0	0
251	2	1	66	9.58333	2	1	25.1	0	9999	9999	9999	9999	0	0	0	0	0	0	0	0	0	0	0
252	1	1	66	6.66667	2	1	17.1	0	9999	9999	9999	9999	0	0	0	0	0	0	0	0	0	0	0
252	2	1	66	6.83333	2	1	17.1	1	0	0	0	1	0	0	0	0	0	0	0	0	0	0	0
252	3	1	66	7.83333	2	1	19.9	0	9999	9999	9999	9999	0	0	0	0	0	0	0	0	0	0	0
254	1	1	66	23.4167	5	1	52	1	0	0	1	1	1	1	0	0	1	0	1	0	0	0	0
254	2	1	66	23.5833	5	1	52	0	9999	9999	9999	9999	0	0	0	0	0	0	0	0	0	0	0
254	3	1	66	24.5833	5	1	50.3	0	9999	9999	9999	9999	0	0	0	0	0	0	0	0	0	0	0
259	1	1	66	66.4167	7	2	38.2	0	9999	9999	9999	9999	0	0	0	0	0	0	0	0	0	0	0
259	2	1	66	66.5833	7	2	38.2	0	9999	9999	9999	9999	0	0	0	0	0	0	0	0	0	0	0
259	3	1	66	67.5833	7	2	36.4	0	9999	9999	9999	9999	0	0	0	0	0	0	0	0	0	0	0
260	2	1	66	58.4167	7	1	46.4	0	9999	9999	9999	9999	0	0	0	0	0	0	0	0	0	0	0
260	3	1	66	59.4167	7	1	47.2	0	9999	9999	9999	9999	0	0	0	0	0	0	0	0	0	0	0
261	1	1	66	38.4167	7	1	48.6	1	0	0	0	1	0	0	0	0	0	0	0	0	0	0	0
261	2	1	66	38.5833	7	1	48.6	1	0	0	0	1	0	0	0	0	0	0	0	0	0	0	0
261	3	1	66	39.5833	7	1	49.5	0	9999	9999	9999	9999	0	0	0	0	0	0	0	0	0	0	0
262	1	1	66	33.4167	7	2	37.1	0	9999	9999	9999	9999	0	0	0	0	0	0	0	0	0	0	0
262	2	1	66	33.5833	7	2	37.1	0	9999	9999	9999	9999	0	0	0	0	0	0	0	0	0	0	0
262	3	1	66	34.5833	7	2	40	1	0	0	1	1	0	0	0	0	0	0	0	0	0	0	1
263	1	1	66	13.4167	3	2	36.1	0	9999	9999	9999	9999	0	0	0	0	0	0	0	0	0	0	0
265	1	1	66	4.41667	1	2	11.3	1	0	0	0	1	0	0	0	0	0	0	0	0	1	0	0
265	2	1	66	4.58333	1	2	11.3	1	0	0	0	1	0	0	0	0	0	0	0	0	0	0	0
265	3	1	66	5.58333	2	2	12.3	0	9999	9999	9999	9999	0	0	0	0	0	0	0	0	0	0	0
266	1	1	66	25.4167	6	1	50.7	1	0	0	0	1	0	0	0	0	0	0	0	0	0	0	0
266	2	1	66	25.5833	6	1	50.7	0	9999	9999	9999	9999	0	0	0	0	0	0	0	0	0	0	0
266	3	1	66	26.5833	6	1	51	0	9999	9999	9999	9999	0	0	0	0	0	0	0	0	0	0	0
267	1	1	66	32.4167	7	1	48.5	0	9999	9999	9999	9999	0	0	0	0	0	0	0	0	0	0	0
267	2	1	66	32.5833	7	1	48.5	0	9999	9999	9999	9999	0	0	0	0	0	0	0	0	0	0	0
267	3	1	66	33.5833	7	1	47.4	0	9999	9999	9999	9999	0	0	0	0	0	0	0	0	0	0	0
268	1	1	66	28.4167	6	2	23.5	1	0	1	0	0	0	0	0	0	0	0	0	0	0	0	0
268	2	1	66	28.5833	6	2	23.5	0	9999	9999	9999	9999	0	0	0	0	0	0	0	0	0	0	0
268	3	1	66	29.5833	6	2	32.3	0	9999	9999	9999	9999	0	0	0	0	0	0	0	0	0	0	0
270	1	1	66	8.41667	2	1	19.4	0	9999	9999	9999	9999	0	0	0	0	0	0	0	0	0	0	0
270	2	1	66	8.58333	2	1	19.4	0	9999	9999	9999	9999	0	0	0	0	0	0	0	0	0	0	0
271	1	1	66	58.4167	7	2	35	0	9999	9999	9999	9999	0	0	0	0	0	0	0	0	0	0	0
271	2	1	66	58.5833	7	2	35	0	9999	9999	9999	9999	0	0	0	0	0	0	0	0	0	0	0
271	3	1	66	59.5833	7	2	36.6	0	9999	9999	9999	9999	0	0	0	0	0	0	0	0	0	0	0
272	1	1	66	29.4167	6	1	44	0	9999	9999	9999	9999	0	0	0	0	0	0	0	0	0	0	0
272	2	1	66	29.5833	6	1	44	0	9999	9999	9999	9999	0	0	0	0	0	0	0	0	0	0	0
272	3	1	66	30.5833	7	1	45.2	0	9999	9999	9999	9999	0	0	0	0	0	0	0	0	0	0	0
273	1	1	66	28.4167	6	2	48.4	0	9999	9999	9999	9999	0	0	0	0	0	0	0	0	0	0	0
273	2	1	66	28.5833	6	2	48.4	0	9999	9999	9999	9999	0	0	0	0	0	0	0	0	0	0	0
273	3	1	66	29.5833	6	2	47.4	0	9999	9999	9999	9999	0	0	0	0	0	0	0	0	0	0	0
275	1	1	66	10.4167	3	2	23.8	0	9999	9999	9999	9999	0	0	0	0	0	0	0	0	0	0	0
275	2	1	66	10.5833	3	2	23.8	0	9999	9999	9999	9999	0	0	0	0	0	0	0	0	0	0	0
276	1	1	66	26.4167	6	1	40.1	0	9999	9999	9999	9999	0	0	0	0	0	0	0	0	0	0	0
276	2	1	66	26.5833	6	1	40.1	0	9999	9999	9999	9999	0	0	0	0	0	0	0	0	0	0	0
276	3	1	66	27.5833	6	1	42	0	9999	9999	9999	9999	0	0	0	0	0	0	0	0	0	0	0
277	1	1	66	48.4167	7	1	51.6	0	9999	9999	9999	9999	0	0	0	0	0	0	0	0	0	0	0
277	2	1	66	48.5833	7	1	51.6	0	9999	9999	9999	9999	0	0	0	0	0	0	0	0	0	0	0
277	3	1	66	49.5833	7	1	49.5	0	9999	9999	9999	9999	0	0	0	0	0	0	0	0	0	0	0
278	1	1	66	43.4167	7	2	57.1	0	9999	9999	9999	9999	0	0	0	0	0	0	0	0	0	0	0
278	2	1	66	43.5833	7	2	57.1	0	9999	9999	9999	9999	0	0	0	0	0	0	0	0	0	0	0
278	3	1	66	44.5833	7	2	54	0	9999	9999	9999	9999	0	0	0	0	0	0	0	0	0	0	0
279	1	1	66	27.4167	6	1	58.1	0	9999	9999	9999	9999	0	0	0	0	0	0	0	0	0	0	0
279	2	1	66	27.5833	6	1	58.1	1	0	0	0	1	0	0	0	0	0	0	0	0	0	0	0
279	3	1	66	28.5833	6	1	56.8	0	9999	9999	9999	9999	0	0	0	0	0	0	0	0	0	0	0
280	1	1	66	25.4167	6	2	40.7	0	9999	9999	9999	9999	0	0	0	0	0	0	0	0	0	0	0
280	3	1	66	26.5833	6	2	41.1	0	9999	9999	9999	9999	0	0	0	0	0	0	0	0	0	0	0
281	1	1	66	5.08333	2	1	15.2	0	9999	9999	9999	9999	0	0	0	0	0	0	0	0	0	0	0
281	2	1	66	5.25	2	1	15.2	0	9999	9999	9999	9999	0	0	0	0	0	0	0	0	0	0	0
281	3	1	66	6.25	2	1	17.4	0	9999	9999	9999	9999	0	0	0	0	0	0	0	0	0	0	0
282	1	1	66	4.66667	1	1	12.9	0	9999	9999	9999	9999	0	0	0	0	0	0	0	0	0	0	0
282	3	1	66	5.83333	2	1	14.7	0	9999	9999	9999	9999	0	0	0	0	0	0	0	0	0	0	0
283	1	1	66	24.4167	5	1	58	0	9999	9999	9999	9999	0	0	0	0	0	0	0	0	0	0	0
283	2	1	66	24.5833	5	1	58	0	9999	9999	9999	9999	0	0	0	0	0	0	0	0	0	0	0
283	3	1	66	25.5833	6	1	56.6	0	9999	9999	9999	9999	0	0	0	0	0	0	0	0	0	0	0
284	1	1	66	43.4167	7	1	47.7	1	0	0	0	1	1	0	0	0	0	0	0	0	0	0	0
284	2	1	66	43.5833	7	1	47.7	0	9999	9999	9999	9999	0	0	0	0	0	0	0	0	0	0	0
284	3	1	66	44.5833	7	1	49.5	0	9999	9999	9999	9999	0	0	0	0	0	0	0	0	0	1	1
285	1	1	66	38.4167	7	2	35	0	9999	9999	9999	9999	0	0	0	0	0	0	0	0	0	0	0
285	2	1	66	38.5833	7	2	35	0	9999	9999	9999	9999	0	0	0	0	0	0	0	0	0	0	0
285	3	1	66	39.5833	7	2	38.7	0	9999	9999	9999	9999	0	0	0	0	0	0	0	0	0	1	1
286	2	1	66	20.4167	5	2	38.3	1	0	0	0	1	0	1	0	1	0	0	0	0	0	0	0
286	3	1	66	21.4167	5	2	36.7	1	1	0	0	1	0	1	0	1	0	0	0	0	0	1	1
287	2	1	66	16.4167	4	1	45.1	1	1	0	0	1	0	1	0	1	0	0	0	0	0	0	0
288	1	1	66	35.4167	7	1	59.3	0	9999	9999	9999	9999	0	0	0	0	0	0	0	0	0	0	0
288	2	1	66	35.5833	7	1	59.3	0	9999	9999	9999	9999	0	0	0	0	0	0	0	0	0	0	0
288	3	1	66	36.5833	7	1	64.4	0	9999	9999	9999	9999	0	0	0	0	0	0	0	0	0	1	1
289	1	1	66	32.4167	7	2	56.2	1	0	0	0	1	0	0	0	0	0	0	0	0	0	0	0
289	2	1	66	32.5833	7	2	56.2	0	9999	9999	9999	9999	0	0	0	0	0	0	0	0	0	0	0
289	3	1	66	33.5833	7	2	56.2	1	0	0	0	1	0	0	0	0	0	0	0	0	0	1	1
290	1	1	66	13.4167	3	2	34.6	0	9999	9999	9999	9999	0	0	0	0	0	0	0	0	0	0	0
290	2	1	66	13.5833	3	2	34.6	0	9999	9999	9999	9999	0	0	0	0	0	0	0	0	0	0	0
290	3	1	66	14.5833	3	2	34.9	1	1	0	0	1	0	1	0	0	1	0	0	0	0	1	1
291	1	1	66	12.4167	3	1	32.1	1	0	0	0	1	0	0	0	0	0	0	0	0	1	0	0
291	2	1	66	12.5833	3	1	32.1	0	9999	9999	9999	9999	0	0	0	0	0	0	0	0	0	0	0
291	3	1	66	13.5833	3	1	44	0	9999	9999	9999	9999	0	0	0	0	0	0	0	0	0	1	1
292	1	1	66	11.4167	3	1	34.6	0	9999	9999	9999	9999	0	0	0	0	0	0	0	0	0	0	0
292	2	1	66	11.5833	3	1	34.6	0	9999	9999	9999	9999	0	0	0	0	0	0	0	0	0	0	0
292	3	1	66	12.5833	3	1	45	1	1	0	0	1	0	1	0	0	1	0	0	0	0	1	1
293	1	1	66	33.4167	7	1	49	0	9999	9999	9999	9999	0	0	0	0	0	0	0	0	0	0	0
293	2	1	66	33.5833	7	1	49	0	9999	9999	9999	9999	0	0	0	0	0	0	0	0	0	0	0
293	3	1	66	34.5833	7	1	49.7	0	9999	9999	9999	9999	0	0	0	0	0	0	0	0	0	1	1
294	1	1	66	30.4167	7	2	51.4	0	9999	9999	9999	9999	0	0	0	0	0	0	0	0	0	0	0
294	2	1	66	30.5833	7	2	51.4	0	9999	9999	9999	9999	0	0	0	0	0	0	0	0	0	0	0
294	3	1	66	31.5833	7	2	52.7	0	9999	9999	9999	9999	0	0	0	0	0	0	0	0	0	1	1
296	1	1	66	10.4167	3	2	23	0	9999	9999	9999	9999	0	0	0	0	0	0	0	0	0	0	0
296	2	1	66	10.5833	3	2	23	0	9999	9999	9999	9999	0	0	0	0	0	0	0	0	0	0	0
297	1	1	66	5.41667	2	2	19	0	9999	9999	9999	9999	0	0	0	0	0	0	0	0	0	0	0
297	2	1	66	5.58333	2	2	19	0	9999	9999	9999	9999	0	0	0	0	0	0	0	0	0	0	0
297	3	1	66	6.58333	2	2	20	1	0	0	1	1	0	1	0	0	1	0	0	0	0	1	1
298	1	1	66	63.4167	7	2	31.6	0	9999	9999	9999	9999	0	0	0	0	0	0	0	0	0	0	0
298	2	1	66	63.5833	7	2	31.6	0	9999	9999	9999	9999	0	0	0	0	0	0	0	0	0	0	0
298	3	1	66	64.5833	7	2	31.8	0	9999	9999	9999	9999	0	0	0	0	0	0	0	0	0	1	1
300	1	1	66	58.4167	7	1	50.9	1	0	0	0	1	0	0	0	0	0	0	0	0	0	0	0
300	2	1	66	58.5833	7	1	50.9	1	0	0	0	1	0	0	0	0	0	0	0	0	0	0	0
301	1	1	66	53.4167	7	2	32.6	1	0	0	0	1	0	0	0	0	0	0	0	0	0	0	0
301	2	1	66	53.5833	7	2	32.6	0	9999	9999	9999	9999	0	0	0	0	0	0	0	0	0	0	0
301	3	1	66	54.5833	7	2	34.7	1	0	0	0	1	0	0	0	0	0	0	0	0	0	1	1
302	1	1	66	17.4167	4	1	51.3	0	9999	9999	9999	9999	0	0	0	0	0	0	0	0	0	0	0
302	2	1	66	17.5833	4	1	51.3	0	9999	9999	9999	9999	0	0	0	0	0	0	0	0	0	0	0
302	3	1	66	18.5833	4	1	50	0	9999	9999	9999	9999	0	0	0	0	0	0	0	0	0	1	1
303	1	1	66	26.4167	6	1	53.9	0	9999	9999	9999	9999	0	0	0	0	0	0	0	0	0	0	0
303	2	1	66	26.5833	6	1	53.9	0	9999	9999	9999	9999	0	0	0	0	0	0	0	0	0	0	0
303	3	1	66	27.5833	6	1	53.4	0	9999	9999	9999	9999	0	0	0	0	0	0	0	0	0	1	1
304	1	1	66	23.4167	5	2	39.2	1	0	0	0	1	0	0	0	0	0	0	0	0	0	0	0
304	2	1	66	23.5833	5	2	39.2	0	9999	9999	9999	9999	0	0	0	0	0	0	0	0	0	0	0
304	3	1	66	24.5833	5	2	40.1	0	9999	9999	9999	9999	0	0	0	0	0	0	0	0	0	1	1
305	1	1	66	10.4167	3	2	12.6	0	9999	9999	9999	9999	0	0	0	0	0	0	0	0	0	0	0
305	2	1	66	10.5833	3	2	12.6	1	1	1	0	1	0	0	0	0	0	0	0	0	0	0	0
305	3	1	66	11.5833	3	2	13.7	1	1	0	0	1	0	1	0	1	0	0	0	0	0	1	1
306	1	1	66	47.4167	7	1	49.3	1	0	0	0	1	0	0	0	0	0	0	0	0	0	0	0
306	2	1	66	47.5833	7	1	49.3	1	0	0	0	1	0	0	0	0	0	0	0	0	0	0	0
306	3	1	66	48.5833	7	1	50	0	9999	9999	9999	9999	0	0	0	0	0	0	0	0	0	0	0
307	1	1	66	40.4167	7	2	35.9	1	0	1	0	1	0	0	0	0	0	0	0	0	0	0	0
307	2	1	66	40.5833	7	2	35.9	1	0	1	0	1	0	0	0	0	0	0	0	0	0	0	0
307	3	1	66	41.5833	7	2	37.5	1	0	0	0	1	0	0	0	0	0	0	0	0	0	0	1
309	1	1	66	23.4167	5	2	40.4	0	9999	9999	9999	9999	0	0	0	0	0	0	0	0	0	0	0
309	2	1	66	23.5833	5	2	40.4	1	0	0	0	1	0	0	0	0	0	0	0	0	0	0	0
309	3	1	66	24.5833	5	2	41.9	0	9999	9999	9999	9999	0	0	0	0	0	0	0	0	0	0	0
310	1	1	66	15.4167	4	2	40.9	0	9999	9999	9999	9999	0	0	0	0	0	0	0	0	0	0	0
310	2	1	66	15.5833	4	2	40.9	0	9999	9999	9999	9999	0	0	0	0	0	0	0	0	0	0	0
310	3	1	66	16.5833	4	2	42.7	0	9999	9999	9999	9999	0	0	0	0	0	0	0	0	0	0	0
311	1	1	66	13.4167	3	2	38.9	0	9999	9999	9999	9999	0	0	0	0	0	0	0	0	0	0	0
311	2	1	66	13.5833	3	2	38.9	0	9999	9999	9999	9999	0	0	0	0	0	0	0	0	0	0	0
311	3	1	66	14.5833	3	2	46.7	0	9999	9999	9999	9999	0	0	0	0	0	0	0	0	0	0	0
312	1	1	66	66.4167	7	2	43.3	1	0	0	0	1	0	0	0	0	0	0	0	0	0	0	0
312	2	1	66	66.5833	7	2	43.3	0	9999	9999	9999	9999	0	0	0	0	0	0	0	0	0	0	0
312	3	1	66	67.5833	7	2	46.5	0	9999	9999	9999	9999	0	0	0	0	0	0	0	0	0	0	0
313	3	1	66	25.4167	6	1	52	0	9999	9999	9999	9999	0	0	0	0	0	0	0	0	0	0	0
314	1	1	66	52.4167	7	1	53.6	1	0	0	0	1	0	0	0	0	0	0	0	0	0	0	0
314	2	1	66	52.5833	7	1	53.6	1	0	0	0	1	0	0	0	0	0	0	0	0	0	0	0
314	3	1	66	53.5833	7	1	52.9	0	9999	9999	9999	9999	0	0	0	0	0	0	0	0	0	0	0
315	1	1	66	30.4167	7	1	49.2	0	9999	9999	9999	9999	0	0	0	0	0	0	0	0	0	0	0
315	2	1	66	30.5833	7	1	49.2	0	9999	9999	9999	9999	0	0	0	0	0	0	0	0	0	0	0
315	3	1	66	31.5833	7	1	46.3	0	9999	9999	9999	9999	0	0	0	0	0	0	0	0	0	0	0
316	1	1	66	27.4167	6	2	37.4	1	0	0	0	1	0	0	0	0	0	0	0	0	0	0	0
316	2	1	66	27.5833	6	2	37.4	1	0	0	0	1	0	0	0	0	0	0	0	0	0	0	0
316	3	1	66	28.5833	6	2	39.2	0	9999	9999	9999	9999	0	0	0	0	0	0	0	0	0	0	0
317	1	1	66	4.41667	1	1	13.8	0	9999	9999	9999	9999	0	0	0	0	0	0	0	0	0	0	0
317	2	1	66	4.58333	1	1	13.8	0	9999	9999	9999	9999	0	0	0	0	0	0	0	0	0	0	0
317	3	1	66	5.58333	2	1	17.5	0	9999	9999	9999	9999	0	0	0	0	0	0	0	0	0	0	0
318	2	1	66	54.4167	7	1	47.5	0	9999	9999	9999	9999	0	0	0	0	0	0	0	0	0	0	0
318	3	1	66	55.4167	7	1	50	1	0	0	0	1	0	0	0	0	0	0	0	0	0	0	1
320	1	1	66	21.4167	5	2	42.8	1	0	0	0	1	0	1	1	0	0	0	0	0	0	0	0
320	2	1	66	21.5833	5	2	42.8	0	9999	9999	9999	9999	0	0	0	0	0	0	0	0	0	0	0
320	3	1	66	22.5833	5	2	42.9	0	9999	9999	9999	9999	0	0	0	0	0	0	0	0	0	0	0
321	2	1	66	16.4167	4	2	54.8	0	9999	9999	9999	9999	0	0	0	0	0	0	0	0	0	0	0
321	3	1	66	17.4167	4	2	68.2	0	9999	9999	9999	9999	0	0	0	0	0	0	0	0	0	0	0
322	1	1	66	15.4167	4	2	45.7	0	9999	9999	9999	9999	0	0	0	0	0	0	0	0	0	0	0
322	2	1	66	15.5833	4	2	45.7	0	9999	9999	9999	9999	0	0	0	0	0	0	0	0	0	0	0
323	1	1	66	65.4167	7	2	2.1	0	9999	9999	9999	9999	0	0	0	0	0	0	0	0	0	0	0
323	2	1	66	65.5833	7	2	2.1	1	0	0	0	1	0	0	0	0	0	0	0	0	0	0	0
323	3	1	66	66.5833	7	2	30.4	1	0	0	0	1	0	0	0	0	0	0	0	0	0	0	1
324	1	1	66	33.4167	7	1	48.7	0	9999	9999	9999	9999	0	0	0	0	0	0	0	0	0	0	0
324	2	1	66	33.5833	7	1	48.7	0	9999	9999	9999	9999	0	0	0	0	0	0	0	0	0	0	0
324	3	1	66	34.5833	7	1	46.7	0	9999	9999	9999	9999	0	0	0	0	0	0	0	0	0	0	0
325	1	1	66	29.4167	6	2	40.6	1	0	0	0	1	0	0	0	0	0	0	0	0	0	0	0
325	2	1	66	29.5833	6	2	40.6	0	9999	9999	9999	9999	0	0	0	0	0	0	0	0	0	0	0
325	3	1	66	30.5833	7	2	45.3	1	0	0	0	1	0	0	0	0	0	0	0	0	0	0	1
326	1	1	66	9.41667	2	2	22.2	0	9999	9999	9999	9999	0	0	0	0	0	0	0	0	0	0	0
326	2	1	66	9.58333	2	2	22.2	0	9999	9999	9999	9999	0	0	0	0	0	0	0	0	0	0	0
326	3	1	66	10.5833	3	2	26.6	0	9999	9999	9999	9999	0	0	0	0	0	0	0	0	0	0	0
327	1	1	66	7	2	1	12.4	0	9999	9999	9999	9999	0	0	0	0	0	0	0	0	0	0	0
327	2	1	66	7.16667	2	1	12.4	0	9999	9999	9999	9999	0	0	0	0	0	0	0	0	0	0	0
327	3	1	66	8.16667	2	1	15.2	0	9999	9999	9999	9999	0	0	0	0	0	0	0	0	0	0	0
328	2	1	66	27.4167	6	1	39.3	0	9999	9999	9999	9999	0	0	0	0	0	0	0	0	0	0	0
328	3	1	66	28.4167	6	1	40.3	0	9999	9999	9999	9999	0	0	0	0	0	0	0	0	0	0	0
329	1	1	66	45.4167	7	1	48.8	1	0	0	1	1	1	0	0	0	0	0	0	0	0	0	0
329	2	1	66	45.5833	7	1	48.8	0	9999	9999	9999	9999	0	0	0	0	0	0	0	0	0	0	0
329	3	1	66	46.5833	7	1	49.4	1	0	0	0	1	0	0	0	0	0	0	0	0	0	0	1
330	1	1	66	42.4167	7	2	37.2	1	1	0	1	1	0	1	0	1	0	0	0	0	0	0	0
330	2	1	66	42.5833	7	2	37.2	0	9999	9999	9999	9999	0	0	0	0	0	0	0	0	0	0	0
330	3	1	66	43.5833	7	2	39.1	0	9999	9999	9999	9999	0	0	0	0	0	0	0	0	0	0	0
331	2	1	66	19.4167	4	2	46.7	0	9999	9999	9999	9999	0	0	0	0	0	0	0	0	0	0	0
331	3	1	66	20.4167	5	2	47.2	0	9999	9999	9999	9999	0	0	0	0	0	0	0	0	0	0	0
334	1	1	66	40.4167	7	1	58.3	0	9999	9999	9999	9999	0	0	0	0	0	0	0	0	0	0	0
334	2	1	66	40.5833	7	1	58.3	0	9999	9999	9999	9999	0	0	0	0	0	0	0	0	0	0	0
334	3	1	66	41.5833	7	1	60	0	9999	9999	9999	9999	0	0	0	0	0	0	0	0	0	0	0
335	1	1	66	35.4167	7	2	33.9	0	9999	9999	9999	9999	0	0	0	0	0	0	0	0	0	0	0
335	2	1	66	35.5833	7	2	33.9	0	9999	9999	9999	9999	0	0	0	0	0	0	0	0	0	0	0
335	3	1	66	36.5833	7	2	34.2	0	9999	9999	9999	9999	0	0	0	0	0	0	0	0	0	0	0
336	1	1	66	16.4167	4	1	36.5	0	9999	9999	9999	9999	0	0	0	0	0	0	0	0	0	0	0
336	2	1	66	16.5833	4	1	36.5	0	9999	9999	9999	9999	0	0	0	0	0	0	0	0	0	0	0
338	1	1	66	40.4167	7	1	61.1	0	9999	9999	9999	9999	0	0	0	0	0	0	0	0	0	0	0
338	2	1	66	40.5833	7	1	61.1	0	9999	9999	9999	9999	0	0	0	0	0	0	0	0	0	0	0
338	3	1	66	41.5833	7	1	62.2	0	9999	9999	9999	9999	0	0	0	0	0	0	0	0	0	0	0
339	1	1	66	32.4167	7	2	57.4	1	1	0	0	1	0	1	0	1	0	0	0	0	0	0	0
339	2	1	66	32.5833	7	2	57.4	1	1	1	0	1	1	0	0	0	0	0	0	0	0	0	0
339	3	1	66	33.5833	7	2	54.7	0	9999	9999	9999	9999	0	0	0	0	0	0	0	0	0	0	0
340	2	1	66	14.4167	3	2	43.6	1	1	1	1	1	1	0	0	0	0	0	0	0	0	0	0
340	3	1	66	15.4167	4	2	48.6	0	9999	9999	9999	9999	0	0	0	0	0	0	0	0	0	0	0
341	2	1	66	13.4167	3	1	40.3	1	1	0	0	1	1	1	1	0	0	0	0	0	0	0	0
343	1	1	66	39.4167	7	2	36.3	1	0	0	0	1	0	0	0	0	0	0	0	0	0	0	0
343	2	1	66	39.5833	7	2	36.3	0	9999	9999	9999	9999	0	0	0	0	0	0	0	0	0	0	0
343	3	1	66	40.5833	7	2	37.7	0	9999	9999	9999	9999	0	0	0	0	0	0	0	0	0	0	0
344	1	1	66	13.4167	3	1	36.6	1	0	0	0	1	0	0	0	0	0	0	0	0	0	0	0
344	2	1	66	13.5833	3	1	36.6	1	1	0	0	1	0	0	0	0	0	0	0	0	0	0	0
344	3	1	66	14.5833	3	1	44.7	0	9999	9999	9999	9999	0	0	0	0	0	0	0	0	0	0	0
345	1	1	66	50.4167	7	1	47.1	1	1	1	1	1	1	0	0	0	0	0	0	0	0	0	0
345	2	1	66	50.5833	7	1	47.1	1	0	0	0	1	0	0	0	0	0	0	0	0	0	0	0
345	3	1	66	51.5833	7	1	47.6	1	0	0	0	1	0	0	0	0	0	0	0	0	0	0	1
346	1	1	66	47.4167	7	2	33.2	1	1	1	0	1	1	1	0	1	0	0	0	0	0	0	0
346	2	1	66	47.5833	7	2	33.2	0	9999	9999	9999	9999	0	0	0	0	0	0	0	0	0	0	0
346	3	1	66	48.5833	7	2	34.5	0	9999	9999	9999	9999	0	0	0	0	0	0	0	0	0	0	0
347	2	1	66	26.4167	6	1	50.3	1	0	0	0	1	0	0	0	0	0	0	0	0	0	0	0
347	3	1	66	27.4167	6	1	49	0	9999	9999	9999	9999	0	0	0	0	0	0	0	0	0	0	0
348	1	1	66	24.4167	5	2	45.1	0	9999	9999	9999	9999	0	0	0	0	0	0	0	0	0	0	0
348	2	1	66	24.5833	5	2	45.1	0	9999	9999	9999	9999	0	0	0	0	0	0	0	0	0	0	0
348	3	1	66	25.5833	6	2	45.1	0	9999	9999	9999	9999	0	0	0	0	0	0	0	0	0	0	0
349	1	1	66	9.41667	2	1	12.4	1	1	0	0	1	0	1	0	1	0	0	0	0	0	0	0
349	2	1	66	9.58333	2	1	12.4	1	0	0	0	1	0	0	0	0	0	0	0	0	0	0	0
349	3	1	66	10.5833	3	1	14.4	0	9999	9999	9999	9999	0	0	0	0	0	0	0	0	0	0	0
350	2	1	66	24.4167	5	1	54.5	1	0	0	1	1	1	0	0	0	0	0	0	0	0	0	0
350	3	1	66	25.4167	6	1	53.6	1	0	0	0	1	0	0	0	0	0	0	0	0	0	0	1
351	1	1	66	35.4167	7	1	63.4	1	1	1	1	1	1	1	0	1	0	0	0	0	0	0	0
351	2	1	66	35.5833	7	1	63.4	1	1	1	1	1	1	1	0	0	1	0	0	0	0	0	0
351	3	1	66	36.5833	7	1	64.2	0	9999	9999	9999	9999	0	0	0	0	0	0	0	0	0	1	1
352	1	1	66	30.4167	7	2	41.9	1	1	1	1	1	1	1	0	1	0	0	0	0	0	0	0
352	2	1	66	30.5833	7	2	41.9	1	1	1	1	1	1	0	0	0	0	0	0	0	0	0	0
352	3	1	66	31.5833	7	2	42.4	0	9999	9999	9999	9999	0	0	0	0	0	0	0	0	0	1	1
353	1	1	66	9.41667	2	1	19	1	1	1	1	1	1	1	0	0	1	0	1	0	0	0	0
353	2	1	66	9.58333	2	1	19	1	1	1	1	1	1	0	0	0	0	0	0	0	0	0	0
353	3	1	66	10.5833	3	1	20.5	1	0	0	1	1	0	1	0	1	0	0	0	0	0	1	1
354	1	1	66	9	2	2	16.5	1	1	1	1	1	1	1	0	0	1	0	0	0	0	0	0
354	2	1	66	9.16667	2	2	16.5	0	9999	9999	9999	9999	0	0	0	0	0	0	0	0	0	0	0
354	3	1	66	10.1667	3	2	18.4	0	9999	9999	9999	9999	0	0	0	0	0	0	0	0	0	0	0
355	1	1	66	38.4167	7	1	47.8	1	1	1	1	1	0	1	0	0	1	0	0	0	0	0	0
355	2	1	66	38.5833	7	1	47.8	1	1	1	1	1	1	1	0	1	0	0	0	0	0	0	0
355	3	1	66	39.5833	7	1	47.8	0	9999	9999	9999	9999	0	0	0	0	0	0	0	0	0	0	0
356	1	1	66	31.4167	7	2	39.8	1	0	1	1	1	1	1	0	1	0	0	0	0	0	0	0
356	2	1	66	31.5833	7	2	39.8	1	1	1	1	1	1	0	0	0	0	0	0	0	0	0	0
356	3	1	66	32.5833	7	2	42.6	0	9999	9999	9999	9999	0	0	0	0	0	0	0	0	0	0	0
357	1	1	66	11.4167	3	1	24.1	1	1	1	1	1	1	1	0	0	1	0	1	0	0	0	0
357	2	1	66	11.5833	3	1	24.1	0	9999	9999	9999	9999	0	0	0	0	0	0	0	0	0	0	0
357	3	1	66	12.5833	3	1	25.5	0	9999	9999	9999	9999	0	0	0	0	0	0	0	0	0	0	0
358	1	1	66	10.4167	3	2	19.5	1	1	1	1	1	1	1	0	0	1	0	0	0	0	0	0
358	2	1	66	10.5833	3	2	19.5	0	9999	9999	9999	9999	0	0	0	0	0	0	0	0	0	0	0
358	3	1	66	11.5833	3	2	20.8	0	9999	9999	9999	9999	0	0	0	0	0	0	0	0	0	0	0
359	1	1	66	65.4167	7	2	38	0	9999	9999	9999	9999	0	0	0	0	0	0	0	0	0	0	0
359	2	1	66	65.5833	7	2	38	0	9999	9999	9999	9999	0	0	0	0	0	0	0	0	0	0	0
359	3	1	66	66.5833	7	2	37.4	0	9999	9999	9999	9999	0	0	0	0	0	0	0	0	0	0	0
360	1	1	66	45.4167	7	1	57.2	0	9999	9999	9999	9999	0	0	0	0	0	0	0	0	0	0	0
360	2	1	66	45.5833	7	1	57.2	0	9999	9999	9999	9999	0	0	0	0	0	0	0	0	0	0	0
360	3	1	66	46.5833	7	1	54.7	0	9999	9999	9999	9999	0	0	0	0	0	0	0	0	0	0	0
361	1	1	66	43.4167	7	2	52.7	1	0	0	1	1	0	1	0	1	0	0	0	0	0	0	0
361	2	1	66	43.5833	7	2	52.7	1	0	0	0	1	0	0	0	0	0	0	0	0	0	0	0
361	3	1	66	44.5833	7	2	55	0	9999	9999	9999	9999	0	0	0	0	0	0	0	0	0	0	0
362	1	1	66	26.4167	6	1	58.1	0	9999	9999	9999	9999	0	0	0	0	0	0	0	0	0	0	0
362	2	1	66	26.5833	6	1	58.1	0	9999	9999	9999	9999	0	0	0	0	0	0	0	0	0	0	0
362	3	1	66	27.5833	6	1	46.7	0	9999	9999	9999	9999	0	0	0	0	0	0	0	0	0	0	0
363	3	1	66	23.4167	5	1	47.7	0	9999	9999	9999	9999	0	0	0	0	0	0	0	0	0	0	0
365	2	1	66	33.4167	7	2	38.7	1	1	1	1	1	0	0	0	0	0	0	0	0	1	0	0
369	3	1	66	53.4167	7	2	37.5	0	9999	9999	9999	9999	0	0	0	0	0	0	0	0	0	0	0
370	1	1	66	23.4167	5	1	57.7	1	0	0	0	1	0	0	0	0	0	0	0	0	0	0	0
370	2	1	66	23.5833	5	1	57.7	0	9999	9999	9999	9999	0	0	0	0	0	0	0	0	0	0	0
370	3	1	66	24.5833	5	1	64.1	0	9999	9999	9999	9999	0	0	0	0	0	0	0	0	0	0	0
372	1	1	66	68.4167	7	2	46.1	1	0	0	0	1	0	0	0	0	0	0	0	0	0	0	0
372	3	1	66	69.5833	7	2	45.5	0	9999	9999	9999	9999	0	0	0	0	0	0	0	0	0	0	0
373	1	1	66	43.4167	7	1	58.4	0	9999	9999	9999	9999	0	0	0	0	0	0	0	0	0	0	0
373	2	1	66	43.5833	7	1	58.4	1	0	0	0	1	0	0	0	0	0	0	0	0	0	0	0
373	3	1	66	44.5833	7	1	52.7	0	9999	9999	9999	9999	0	0	0	0	0	0	0	0	0	0	0
374	1	1	66	39.4167	7	2	37.3	0	9999	9999	9999	9999	0	0	0	0	0	0	0	0	0	0	0
374	2	1	66	39.5833	7	2	37.3	0	9999	9999	9999	9999	0	0	0	0	0	0	0	0	0	0	0
374	3	1	66	40.5833	7	2	37.3	0	9999	9999	9999	9999	0	0	0	0	0	0	0	0	0	0	0
375	1	1	66	17.4167	4	2	35.4	0	9999	9999	9999	9999	0	0	0	0	0	0	0	0	0	0	0
375	2	1	66	17.5833	4	2	35.4	0	9999	9999	9999	9999	0	0	0	0	0	0	0	0	0	0	0
375	3	1	66	18.5833	4	2	35.6	0	9999	9999	9999	9999	0	0	0	0	0	0	0	0	0	0	0
376	1	1	66	38.4167	7	1	83.6	1	1	0	1	1	0	0	0	0	0	0	0	0	1	0	0
376	2	1	66	38.5833	7	1	83.6	0	9999	9999	9999	9999	0	0	0	0	0	0	0	0	0	0	0
376	3	1	66	39.5833	7	1	87.4	0	9999	9999	9999	9999	0	0	0	0	0	0	0	0	0	0	0
377	1	1	66	33.4167	7	2	48	1	1	1	0	1	0	1	1	0	0	0	0	0	0	0	0
377	2	1	66	33.5833	7	2	48	0	9999	9999	9999	9999	0	0	0	0	0	0	0	0	0	0	0
377	3	1	66	34.5833	7	2	50.4	0	9999	9999	9999	9999	0	0	0	0	0	0	0	0	0	0	0
378	3	1	66	8.66667	2	1	28.4	0	9999	9999	9999	9999	0	0	0	0	0	0	0	0	0	0	0
379	3	1	66	6.5	2	1	25.2	0	9999	9999	9999	9999	0	0	0	0	0	0	0	0	0	0	0
380	1	1	66	68.4167	7	2	38	0	9999	9999	9999	9999	0	0	0	0	0	0	0	0	0	0	0
381	1	1	66	58.4167	7	2	44.6	0	9999	9999	9999	9999	0	0	0	0	0	0	0	0	0	0	0
381	2	1	66	58.5833	7	2	44.6	0	9999	9999	9999	9999	0	0	0	0	0	0	0	0	0	0	0
381	3	1	66	59.5833	7	2	46.4	0	9999	9999	9999	9999	0	0	0	0	0	0	0	0	0	0	0
382	1	1	66	24.4167	5	1	47.4	0	9999	9999	9999	9999	0	0	0	0	0	0	0	0	0	0	0
382	2	1	66	24.5833	5	1	47.4	0	9999	9999	9999	9999	0	0	0	0	0	0	0	0	0	0	0
382	3	1	66	25.5833	6	1	51.5	0	9999	9999	9999	9999	0	0	0	0	0	0	0	0	0	0	0
383	1	1	66	43.4167	7	1	68.5	0	9999	9999	9999	9999	0	0	0	0	0	0	0	0	0	0	0
383	2	1	66	43.5833	7	1	68.5	0	9999	9999	9999	9999	0	0	0	0	0	0	0	0	0	0	0
383	3	1	66	44.5833	7	1	75	0	9999	9999	9999	9999	0	0	0	0	0	0	0	0	0	0	0
384	1	1	66	38.4167	7	2	51.7	0	9999	9999	9999	9999	0	0	0	0	0	0	0	0	0	0	0
384	2	1	66	38.5833	7	2	51.7	0	9999	9999	9999	9999	0	0	0	0	0	0	0	0	0	0	0
384	3	1	66	39.5833	7	2	58.8	0	9999	9999	9999	9999	0	0	0	0	0	0	0	0	0	0	0
385	1	1	66	17.4167	4	2	41.2	0	9999	9999	9999	9999	0	0	0	0	0	0	0	0	0	0	0
385	2	1	66	17.5833	4	2	41.2	0	9999	9999	9999	9999	0	0	0	0	0	0	0	0	0	0	0
385	3	1	66	18.5833	4	2	45.4	0	9999	9999	9999	9999	0	0	0	0	0	0	0	0	0	0	0
386	1	1	66	14.4167	3	1	38	0	9999	9999	9999	9999	0	0	0	0	0	0	0	0	0	0	0
386	2	1	66	14.5833	3	1	38	0	9999	9999	9999	9999	0	0	0	0	0	0	0	0	0	0	0
388	1	1	66	47.4167	7	1	90.1	0	9999	9999	9999	9999	0	0	0	0	0	0	0	0	0	0	0
388	2	1	66	47.5833	7	1	90.1	0	9999	9999	9999	9999	0	0	0	0	0	0	0	0	0	0	0
388	3	1	66	48.5833	7	1	85.3	0	9999	9999	9999	9999	0	0	0	0	0	0	0	0	0	0	0
389	1	1	66	39.4167	7	2	48.2	0	9999	9999	9999	9999	0	0	0	0	0	0	0	0	0	0	0
389	2	1	66	39.5833	7	2	48.2	0	9999	9999	9999	9999	0	0	0	0	0	0	0	0	0	0	0
389	3	1	66	40.5833	7	2	44.9	0	9999	9999	9999	9999	0	0	0	0	0	0	0	0	0	0	0
392	1	1	66	43.4167	7	1	75	0	9999	9999	9999	9999	0	0	0	0	0	0	0	0	0	0	0
396	1	1	66	70.4167	7	2	45.3	0	9999	9999	9999	9999	0	0	0	0	0	0	0	0	0	0	0
396	2	1	66	70.5833	7	2	45.3	0	9999	9999	9999	9999	0	0	0	0	0	0	0	0	0	0	0
396	3	1	66	71.5833	7	2	43.5	1	0	0	0	1	0	0	0	0	0	0	0	0	0	0	1
397	1	1	66	53.4167	7	1	49.4	0	9999	9999	9999	9999	0	0	0	0	0	0	0	0	0	0	0
397	2	1	66	53.5833	7	1	49.4	0	9999	9999	9999	9999	0	0	0	0	0	0	0	0	0	0	0
397	3	1	66	54.5833	7	1	51.5	1	0	0	0	1	0	0	0	0	0	0	0	0	0	0	1
398	1	1	66	50.4167	7	2	44.9	0	9999	9999	9999	9999	0	0	0	0	0	0	0	0	0	0	0
398	2	1	66	50.5833	7	2	44.9	0	9999	9999	9999	9999	0	0	0	0	0	0	0	0	0	0	0
398	3	1	66	51.5833	7	2	47.5	0	9999	9999	9999	9999	0	0	0	0	0	0	0	0	0	0	0
399	1	1	66	28.4167	6	1	55.4	0	9999	9999	9999	9999	0	0	0	0	0	0	0	0	0	0	0
399	2	1	66	28.5833	6	1	55.4	0	9999	9999	9999	9999	0	0	0	0	0	0	0	0	0	0	0
399	3	1	66	29.5833	6	1	59.1	0	9999	9999	9999	9999	0	0	0	0	0	0	0	0	0	0	0
401	1	1	66	21.4167	5	2	45.3	0	9999	9999	9999	9999	0	0	0	0	0	0	0	0	0	0	0
401	3	1	66	22.5833	5	2	44.2	1	0	0	0	1	0	0	0	0	0	0	0	0	0	0	1
402	1	1	66	45.4167	7	2	46.1	0	9999	9999	9999	9999	0	0	0	0	0	0	0	0	0	0	0
402	2	1	66	45.5833	7	2	46.1	0	9999	9999	9999	9999	0	0	0	0	0	0	0	0	0	0	0
402	3	1	66	46.5833	7	2	52	0	9999	9999	9999	9999	0	0	0	0	0	0	0	0	0	0	0
403	1	1	66	25.4167	6	1	47.8	1	0	1	0	1	0	0	0	0	0	0	0	0	0	0	0
403	2	1	66	25.5833	6	1	47.8	1	1	0	1	1	0	0	0	0	0	0	0	0	0	0	0
403	3	1	66	26.5833	6	1	51.4	0	9999	9999	9999	9999	0	0	0	0	0	0	0	0	0	0	0
404	2	1	66	23.4167	5	2	45.3	0	9999	9999	9999	9999	0	0	0	0	0	0	0	0	0	0	0
405	1	1	66	19.4167	4	1	49.2	0	9999	9999	9999	9999	0	0	0	0	0	0	0	0	0	0	0
405	2	1	66	19.5833	4	1	49.2	0	9999	9999	9999	9999	0	0	0	0	0	0	0	0	0	0	0
405	3	1	66	20.5833	5	1	49.2	0	9999	9999	9999	9999	0	0	0	0	0	0	0	0	0	0	0
406	1	1	66	43.4167	7	1	49.8	0	9999	9999	9999	9999	0	0	0	0	0	0	0	0	0	0	0
408	1	1	66	59.4167	7	1	50.1	0	9999	9999	9999	9999	0	0	0	0	0	0	0	0	0	0	0
408	2	1	66	59.5833	7	1	50.1	1	0	0	0	1	0	0	0	0	0	0	0	0	0	0	0
408	3	1	66	60.5833	7	1	49.6	0	9999	9999	9999	9999	0	0	0	0	0	0	0	0	0	0	0
409	1	1	66	33.4167	7	1	57.1	0	9999	9999	9999	9999	0	0	0	0	0	0	0	0	0	0	0
409	2	1	66	33.5833	7	1	57.1	0	9999	9999	9999	9999	0	0	0	0	0	0	0	0	0	0	0
409	3	1	66	34.5833	7	1	55.7	0	9999	9999	9999	9999	0	0	0	0	0	0	0	0	0	0	0
410	1	1	66	30.4167	7	2	39	0	9999	9999	9999	9999	0	0	0	0	0	0	0	0	0	0	0
410	2	1	66	30.5833	7	2	39	0	9999	9999	9999	9999	0	0	0	0	0	0	0	0	0	0	0
410	3	1	66	31.5833	7	2	37.3	0	9999	9999	9999	9999	0	0	0	0	0	0	0	0	0	0	0
411	1	1	66	6.25	2	1	15.9	0	9999	9999	9999	9999	0	0	0	0	0	0	0	0	0	0	0
411	2	1	66	6.41667	2	1	15.9	1	0	0	0	0	0	0	0	0	0	0	0	0	0	0	0
411	3	1	66	7.41667	2	1	17.8	0	9999	9999	9999	9999	0	0	0	0	0	0	0	0	0	0	0
412	1	1	66	6.5	2	1	14.6	0	9999	9999	9999	9999	0	0	0	0	0	0	0	0	0	0	0
412	2	1	66	6.66667	2	1	14.6	0	9999	9999	9999	9999	0	0	0	0	0	0	0	0	0	0	0
412	3	1	66	7.66667	2	1	16.2	0	9999	9999	9999	9999	0	0	0	0	0	0	0	0	0	0	0
413	1	1	66	30.4167	7	1	50	0	9999	9999	9999	9999	0	0	0	0	0	0	0	0	0	0	0
413	2	1	66	30.5833	7	1	50	0	9999	9999	9999	9999	0	0	0	0	0	0	0	0	0	0	0
413	3	1	66	31.5833	7	1	48	0	9999	9999	9999	9999	0	0	0	0	0	0	0	0	0	0	0
414	1	1	66	28.4167	6	2	40.8	1	0	0	0	1	1	0	0	0	0	0	0	0	0	0	0
414	2	1	66	28.5833	6	2	40.8	0	9999	9999	9999	9999	0	0	0	0	0	0	0	0	0	0	0
414	3	1	66	29.5833	6	2	39.4	1	0	0	0	1	0	0	0	0	0	0	0	0	0	0	1
416	1	1	66	11.4167	3	2	22.3	0	9999	9999	9999	9999	0	0	0	0	0	0	0	0	0	0	0
416	2	1	66	11.5833	3	2	22.3	0	9999	9999	9999	9999	0	0	0	0	0	0	0	0	0	0	0
419	1	1	66	51.4167	7	1	55.1	1	0	0	0	1	0	0	0	0	0	0	0	0	0	0	0
419	2	1	66	51.5833	7	1	55.1	1	0	0	0	1	0	0	0	0	0	0	0	0	0	0	0
419	3	1	66	52.5833	7	1	56.9	0	9999	9999	9999	9999	0	0	0	0	0	0	0	0	0	1	1
420	1	1	66	48.4167	7	2	50.6	0	9999	9999	9999	9999	0	0	0	0	0	0	0	0	0	0	0
420	2	1	66	48.5833	7	2	50.6	1	0	0	0	1	0	0	0	0	0	0	0	0	0	0	0
420	3	1	66	49.5833	7	2	52	0	9999	9999	9999	9999	0	0	0	0	0	0	0	0	0	1	1
422	1	1	66	21.4167	5	1	50.6	1	0	0	0	1	0	0	0	0	0	0	0	0	0	0	0
422	2	1	66	21.5833	5	1	50.6	0	9999	9999	9999	9999	0	0	0	0	0	0	0	0	0	0	0
423	1	1	66	17.4167	4	2	46.8	0	9999	9999	9999	9999	0	0	0	0	0	0	0	0	0	0	0
423	2	1	66	17.5833	4	2	46.8	0	9999	9999	9999	9999	0	0	0	0	0	0	0	0	0	0	0
423	3	1	66	18.5833	4	2	47.2	0	9999	9999	9999	9999	0	0	0	0	0	0	0	0	0	1	1
424	1	1	66	16.4167	4	1	45.7	0	9999	9999	9999	9999	0	0	0	0	0	0	0	0	0	0	0
424	2	1	66	16.5833	4	1	45.7	0	9999	9999	9999	9999	0	0	0	0	0	0	0	0	0	0	0
424	3	1	66	17.5833	4	1	48.9	1	1	1	0	1	1	1	0	0	1	1	0	0	0	1	1
425	1	1	66	44.4167	7	1	48.9	1	0	0	0	1	0	0	0	0	0	0	0	0	0	0	0
426	1	1	66	38.4167	7	2	38.3	0	9999	9999	9999	9999	0	0	0	0	0	0	0	0	0	0	0
426	2	1	66	38.5833	7	2	38.3	0	9999	9999	9999	9999	0	0	0	0	0	0	0	0	0	0	0
427	1	1	66	18.4167	4	1	49.4	1	0	0	0	1	0	0	0	0	0	0	0	0	0	0	0
427	2	1	66	18.5833	4	1	49.4	0	9999	9999	9999	9999	0	0	0	0	0	0	0	0	0	0	0
427	3	1	66	19.5833	4	1	49.7	0	9999	9999	9999	9999	0	0	0	0	0	0	0	0	0	0	0
428	1	1	66	15.4167	4	2	37.9	0	9999	9999	9999	9999	0	0	0	0	0	0	0	0	0	0	0
428	2	1	66	15.5833	4	2	37.9	0	9999	9999	9999	9999	0	0	0	0	0	0	0	0	0	0	0
431	1	1	66	48.4167	7	1	57.9	0	9999	9999	9999	9999	0	0	0	0	0	0	0	0	0	0	0
431	3	1	66	49.5833	7	1	56.6	0	9999	9999	9999	9999	0	0	0	0	0	0	0	0	0	0	0
433	1	1	66	25.4167	6	1	72	0	9999	9999	9999	9999	0	0	0	0	0	0	0	0	0	0	0
433	2	1	66	25.5833	6	1	72	0	9999	9999	9999	9999	0	0	0	0	0	0	0	0	0	0	0
433	3	1	66	26.5833	6	1	73.5	0	9999	9999	9999	9999	0	0	0	0	0	0	0	0	0	0	0
434	1	1	66	22.4167	5	2	47.8	0	9999	9999	9999	9999	0	0	0	0	0	0	0	0	0	0	0
434	3	1	66	23.5833	5	2	39.4	0	9999	9999	9999	9999	0	0	0	0	0	0	0	0	0	0	0
436	1	1	66	16.4167	4	2	37.8	0	9999	9999	9999	9999	0	0	0	0	0	0	0	0	0	0	0
436	2	1	66	16.5833	4	2	37.8	0	9999	9999	9999	9999	0	0	0	0	0	0	0	0	0	0	0
436	3	1	66	17.5833	4	2	36.9	0	9999	9999	9999	9999	0	0	0	0	0	0	0	0	0	0	0
437	1	1	66	3	1	2	11.8	1	1	1	0	1	0	1	0	1	0	0	0	0	0	0	0
437	2	1	66	3.16667	1	2	11.8	0	9999	9999	9999	9999	0	0	0	0	0	0	0	0	0	0	0
437	3	1	66	4.16667	1	2	13.3	0	9999	9999	9999	9999	0	0	0	0	0	0	0	0	0	0	0
438	1	1	66	20	4	2	37.5	0	9999	9999	9999	9999	0	0	0	0	0	0	0	0	0	0	0
438	2	1	66	20.1667	5	2	37.5	1	1	0	0	0	0	1	1	0	0	0	0	0	0	0	0
439	1	1	66	19	4	2	38.9	1	0	0	0	1	0	0	0	0	0	0	0	0	0	0	0
439	2	1	66	19.1667	4	2	38.9	1	0	0	0	1	0	0	0	0	0	0	0	0	1	0	0
439	3	1	66	20.1667	5	2	37.7	0	9999	9999	9999	9999	0	0	0	0	0	0	0	0	0	0	0
440	1	1	66	0.5	1	1	7.1	0	9999	9999	9999	9999	0	0	0	0	0	0	0	0	0	0	0
440	2	1	66	0.666667	1	1	7.1	0	9999	9999	9999	9999	0	0	0	0	0	0	0	0	0	0	0
440	3	1	66	1.66667	1	1	8.9	0	9999	9999	9999	9999	0	0	0	0	0	0	0	0	0	0	0
441	1	1	66	1	1	2	8.6	1	0	0	0	1	0	0	0	0	0	0	0	0	0	0	0
441	2	1	66	1.16667	1	2	8.6	0	9999	9999	9999	9999	0	0	0	0	0	0	0	0	0	0	0
441	3	1	66	2.16667	1	2	10.4	0	9999	9999	9999	9999	0	0	0	0	0	0	0	0	0	0	0
442	1	1	66	3	1	2	10	0	9999	9999	9999	9999	0	0	0	0	0	0	0	0	0	0	0
442	3	1	66	4.16667	1	2	11.2	0	9999	9999	9999	9999	0	0	0	0	0	0	0	0	0	0	0
443	1	1	66	20	4	2	42.4	1	0	1	0	1	0	1	0	1	0	0	0	0	0	0	0
443	2	1	66	20.1667	5	2	42.4	0	9999	9999	9999	9999	0	0	0	0	0	0	0	0	0	0	0
443	3	1	66	21.1667	5	2	42.1	0	9999	9999	9999	9999	0	0	0	0	0	0	0	0	0	0	0
444	1	1	66	25	5	1	48.9	0	9999	9999	9999	9999	0	0	0	0	0	0	0	0	0	0	0
444	2	1	66	25.1667	6	1	48.9	0	9999	9999	9999	9999	0	0	0	0	0	0	0	0	0	0	0
445	1	1	66	22	5	2	53.9	1	0	0	0	1	0	0	0	0	0	0	0	0	0	0	0
445	2	1	66	22.1667	5	2	53.9	0	9999	9999	9999	9999	0	0	0	0	0	0	0	0	0	0	0
446	1	1	66	0.666667	1	1	7.2	0	9999	9999	9999	9999	0	0	0	0	0	0	0	0	0	0	0
446	2	1	66	0.833333	1	1	7.2	0	9999	9999	9999	9999	0	0	0	0	0	0	0	0	0	0	0
447	1	1	66	45	7	2	42.2	1	0	0	0	1	0	0	0	0	0	0	0	0	0	0	0
448	1	1	66	15	3	1	52.8	0	9999	9999	9999	9999	0	0	0	0	0	0	0	0	0	0	0
449	1	1	66	3	1	1	15.6	0	9999	9999	9999	9999	0	0	0	0	0	0	0	0	0	0	0
449	2	1	66	3.16667	1	1	15.6	0	9999	9999	9999	9999	0	0	0	0	0	0	0	0	0	0	0
449	3	1	66	4.16667	1	1	14.9	1	0	0	0	1	0	1	0	1	0	0	0	0	0	1	1
450	1	1	66	0.666667	1	2	7.4	1	1	1	1	1	1	1	0	0	1	0	0	0	0	0	0
450	2	1	66	0.833333	1	2	7.4	0	9999	9999	9999	9999	0	0	0	0	0	0	0	0	0	0	0
450	3	1	66	1.83333	1	2	9.4	0	9999	9999	9999	9999	0	0	0	0	0	0	0	0	0	0	0
451	1	1	66	3	1	1	10	1	0	0	0	1	0	1	1	0	0	0	0	0	0	0	0
451	2	1	66	3.16667	1	1	10	0	9999	9999	9999	9999	0	0	0	0	0	0	0	0	0	0	0
451	3	1	66	4.16667	1	1	11.3	0	9999	9999	9999	9999	0	0	0	0	0	0	0	0	0	0	0
452	1	1	66	0.583333	1	1	7.1	1	0	0	0	1	0	0	0	0	0	0	0	0	0	0	0
452	2	1	66	0.75	1	1	7.1	0	9999	9999	9999	9999	0	0	0	0	0	0	0	0	0	0	0
452	3	1	66	1.75	1	1	9.5	0	9999	9999	9999	9999	0	0	0	0	0	0	0	0	0	0	0
453	1	1	66	25	5	2	43.2	0	9999	9999	9999	9999	0	0	0	0	0	0	0	0	0	0	0
454	1	1	66	3	1	2	11.5	0	9999	9999	9999	9999	0	0	0	0	0	0	0	0	0	0	0
455	1	1	66	27	6	1	51.2	0	9999	9999	9999	9999	0	0	0	0	0	0	0	0	0	0	0
456	1	1	66	1	1	2	8.2	0	9999	9999	9999	9999	0	0	0	0	0	0	0	0	0	0	0
456	2	1	66	1.16667	1	2	8.2	0	9999	9999	9999	9999	0	0	0	0	0	0	0	0	0	0	0
456	3	1	66	2.16667	1	2	1.5	0	9999	9999	9999	9999	0	0	0	0	0	0	0	0	0	0	0
457	1	1	66	13	3	2	25.4	0	9999	9999	9999	9999	0	0	0	0	0	0	0	0	0	0	0
458	1	1	66	18	4	2	41.6	0	9999	9999	9999	9999	0	0	0	0	0	0	0	0	0	0	0
458	2	1	66	18.1667	4	2	41.6	0	9999	9999	9999	9999	0	0	0	0	0	0	0	0	0	0	0
458	3	1	66	19.1667	4	2	40.1	0	9999	9999	9999	9999	0	0	0	0	0	0	0	0	0	0	0
459	1	1	66	3	1	1	13	1	0	0	0	1	1	0	0	0	0	0	0	0	1	0	0
459	2	1	66	3.16667	1	1	13	1	0	0	0	1	0	0	0	0	0	0	0	0	0	0	0
459	3	1	66	4.16667	1	1	15.9	0	9999	9999	9999	9999	0	0	0	0	0	0	0	0	0	0	0
460	1	1	66	0.583333	1	2	6.9	1	1	1	0	1	1	0	0	0	0	0	0	0	1	0	0
460	2	1	66	0.75	1	2	6.9	0	9999	9999	9999	9999	0	0	0	0	0	0	0	0	0	0	0
460	3	1	66	1.75	1	2	9.5	0	9999	9999	9999	9999	0	0	0	0	0	0	0	0	0	0	0
461	1	1	66	2	1	1	10.7	0	9999	9999	9999	9999	0	0	0	0	0	0	0	0	0	0	0
461	2	1	66	2.16667	1	1	10.7	1	1	0	0	1	1	1	0	1	0	0	0	0	0	0	0
461	3	1	66	3.16667	1	1	11.9	0	9999	9999	9999	9999	0	0	0	0	0	0	0	0	0	0	0
462	1	1	66	45	7	1	53.7	0	9999	9999	9999	9999	0	0	0	0	0	0	0	0	0	0	0
462	3	1	66	46.1667	7	1	53.2	0	9999	9999	9999	9999	0	0	0	0	0	0	0	0	0	0	0
463	1	1	66	29	6	1	73.7	0	9999	9999	9999	9999	0	0	0	0	0	0	0	0	0	0	0
463	2	1	66	29.1667	6	1	73.7	0	9999	9999	9999	9999	0	0	0	0	0	0	0	0	0	0	0
463	3	1	66	30.1667	7	1	77.3	0	9999	9999	9999	9999	0	0	0	0	0	0	0	0	0	0	0
464	1	1	66	23	5	2	43.3	0	9999	9999	9999	9999	0	0	0	0	0	0	0	0	0	0	0
464	2	1	66	23.1667	5	2	43.3	0	9999	9999	9999	9999	0	0	0	0	0	0	0	0	0	0	0
464	3	1	66	24.1667	5	2	52.4	0	9999	9999	9999	9999	0	0	0	0	0	0	0	0	0	0	0
465	1	1	66	2	1	1	10.5	0	9999	9999	9999	9999	0	0	0	0	0	0	0	0	0	0	0
465	2	1	66	2.16667	1	1	10.5	0	9999	9999	9999	9999	0	0	0	0	0	0	0	0	0	0	0
465	3	1	66	3.16667	1	1	12.1	0	9999	9999	9999	9999	0	0	0	0	0	0	0	0	0	0	0
466	1	1	66	2	1	1	8.6	0	9999	9999	9999	9999	0	0	0	0	0	0	0	0	0	0	0
466	3	1	66	3.16667	1	1	10.7	0	9999	9999	9999	9999	0	0	0	0	0	0	0	0	0	0	0
467	1	1	66	18	4	1	43.3	0	9999	9999	9999	9999	0	0	0	0	0	0	0	0	0	0	0
467	2	1	66	18.1667	4	1	43.3	0	9999	9999	9999	9999	0	0	0	0	0	0	0	0	0	0	0
467	3	1	66	19.1667	4	1	44.1	0	9999	9999	9999	9999	0	0	0	0	0	0	0	0	0	0	0
469	3	1	66	20	4	2	47.6	0	9999	9999	9999	9999	0	0	0	0	0	0	0	0	0	0	0
470	3	1	66	25	5	1	54.9	0	9999	9999	9999	9999	0	0	0	0	0	0	0	0	0	0	0
471	3	1	66	21	5	2	41.4	0	9999	9999	9999	9999	0	0	0	0	0	0	0	0	0	0	0
472	3	1	66	0.333333	1	1	5.2	0	9999	9999	9999	9999	0	0	0	0	0	0	0	0	0	0	0
473	3	1	66	4	1	2	13.1	0	9999	9999	9999	9999	0	0	0	0	0	0	0	0	0	0	0
474	3	1	66	26	6	2	45.5	0	9999	9999	9999	9999	0	0	0	0	0	0	0	0	0	0	0
475	3	1	66	30	6	1	55	0	9999	9999	9999	9999	0	0	0	0	0	0	0	0	0	0	0
476	3	1	66	2	1	2	11.9	0	9999	9999	9999	9999	0	0	0	0	0	0	0	0	0	0	0
477	3	1	66	2	1	2	7.9	0	9999	9999	9999	9999	0	0	0	0	0	0	0	0	0	0	0
478	3	1	66	19	4	2	40.7	0	9999	9999	9999	9999	0	0	0	0	0	0	0	0	0	0	0
479	3	1	66	19	4	2	52.5	0	9999	9999	9999	9999	0	0	0	0	0	0	0	0	0	0	0
480	3	1	66	50	7	1	51	1	0	1	0	1	0	0	0	0	0	0	0	0	0	0	1
481	3	1	66	21	5	2	49.5	0	9999	9999	9999	9999	0	0	0	0	0	0	0	0	0	0	0
482	3	1	66	1	1	1	6.2	0	9999	9999	9999	9999	0	0	0	0	0	0	0	0	0	0	0
483	3	1	66	0.916667	1	2	8.5	0	9999	9999	9999	9999	0	0	0	0	0	0	0	0	0	0	0
484	3	1	66	45	7	2	57.3	0	9999	9999	9999	9999	0	0	0	0	0	0	0	0	0	1	1
485	3	1	66	1	1	1	4	0	9999	9999	9999	9999	0	0	0	0	0	0	0	0	0	0	0
486	3	1	66	3	1	2	10.5	0	9999	9999	9999	9999	0	0	0	0	0	0	0	0	0	1	1
487	3	1	66	2	1	2	13.3	0	9999	9999	9999	9999	0	0	0	0	0	0	0	0	0	1	1
488	1	1	22	53.4167	7	2	42.1	0	9999	9999	9999	9999	0	0	0	0	0	0	0	0	0	0	0
488	2	1	22	53.5833	7	2	42.1	0	9999	9999	9999	9999	0	0	0	0	0	0	0	0	0	0	0
488	3	1	22	54.5833	7	2	41.4	0	9999	9999	9999	9999	0	0	0	0	0	0	0	0	0	0	0
490	1	1	22	23.4167	5	1	49.2	0	9999	9999	9999	9999	0	0	0	0	0	0	0	0	0	0	0
491	1	1	22	20.4167	5	2	36.6	0	9999	9999	9999	9999	0	0	0	0	0	0	0	0	0	0	0
491	2	1	22	20.5833	5	2	36.6	0	9999	9999	9999	9999	0	0	0	0	0	0	0	0	0	0	0
492	3	1	22	17.4167	4	2	40.8	0	9999	9999	9999	9999	0	0	0	0	0	0	0	0	0	0	0
493	1	1	22	31.4167	7	1	45.6	1	0	0	0	1	0	0	0	0	0	0	0	0	0	0	0
494	1	1	22	29.4167	6	2	34.9	0	9999	9999	9999	9999	0	0	0	0	0	0	0	0	0	0	0
494	2	1	22	29.5833	6	2	34.9	0	9999	9999	9999	9999	0	0	0	0	0	0	0	0	0	0	0
494	3	1	22	30.5833	7	2	35.6	0	9999	9999	9999	9999	0	0	0	0	0	0	0	0	0	0	0
495	1	1	22	8.25	2	1	20.2	1	1	0	0	1	0	1	0	1	0	0	1	0	1	0	0
495	2	1	22	8.41667	2	1	20.2	0	9999	9999	9999	9999	0	0	0	0	0	0	0	0	0	0	0
495	3	1	22	9.41667	2	1	22.4	0	9999	9999	9999	9999	0	0	0	0	0	0	0	0	0	0	0
496	1	1	22	4	1	1	12.8	1	1	0	0	1	0	1	0	1	0	0	0	0	0	0	0
496	2	1	22	4.16667	1	1	12.8	0	9999	9999	9999	9999	0	0	0	0	0	0	0	0	0	0	0
496	3	1	22	5.16667	2	1	14.2	1	0	0	0	1	0	0	0	0	0	0	0	0	0	0	1
497	1	1	22	63.4167	7	1	52.4	0	9999	9999	9999	9999	0	0	0	0	0	0	0	0	0	0	0
497	2	1	22	63.5833	7	1	52.4	0	9999	9999	9999	9999	0	0	0	0	0	0	0	0	0	0	0
497	3	1	22	64.5833	7	1	50.3	0	9999	9999	9999	9999	0	0	0	0	0	0	0	0	0	0	0
498	1	1	22	48.4167	7	2	52.5	1	0	0	0	1	0	0	0	0	0	0	0	0	0	0	0
498	2	1	22	48.5833	7	2	52.5	0	9999	9999	9999	9999	0	0	0	0	0	0	0	0	0	0	0
498	3	1	22	49.5833	7	2	50.9	0	9999	9999	9999	9999	0	0	0	0	0	0	0	0	0	0	0
500	3	1	22	13.4167	3	2	42.8	0	9999	9999	9999	9999	0	0	0	0	0	0	0	0	0	0	0
501	1	1	22	6	2	1	19.3	1	0	0	0	1	0	0	0	0	0	0	0	0	1	0	0
501	2	1	22	6.16667	2	1	19.3	0	9999	9999	9999	9999	0	0	0	0	0	0	0	0	0	0	0
501	3	1	22	7.16667	2	1	16.4	0	9999	9999	9999	9999	0	0	0	0	0	0	0	0	0	0	0
502	1	1	22	68.4167	7	2	28	1	1	1	1	1	1	0	0	0	0	0	0	0	0	0	0
502	3	1	22	69.5833	7	2	27.7	0	9999	9999	9999	9999	0	0	0	0	0	0	0	0	0	0	0
503	2	1	22	78.4167	7	1	44.3	1	0	0	0	1	0	0	0	0	0	0	0	0	0	0	0
503	3	1	22	79.4167	7	1	44.7	1	0	0	0	1	0	0	0	0	0	0	0	0	0	0	1
504	1	1	22	41.4167	7	1	49.1	0	9999	9999	9999	9999	0	0	0	0	0	0	0	0	0	0	0
504	2	1	22	41.5833	7	1	49.1	0	9999	9999	9999	9999	0	0	0	0	0	0	0	0	0	0	0
504	3	1	22	42.5833	7	1	50	0	9999	9999	9999	9999	0	0	0	0	0	0	0	0	0	0	0
505	1	1	22	38.4167	7	2	36.2	0	9999	9999	9999	9999	0	0	0	0	0	0	0	0	0	0	0
505	2	1	22	38.5833	7	2	36.2	0	9999	9999	9999	9999	0	0	0	0	0	0	0	0	0	0	0
505	3	1	22	39.5833	7	2	36.2	0	9999	9999	9999	9999	0	0	0	0	0	0	0	0	0	0	0
506	1	1	22	15.4167	4	1	49.7	1	1	1	1	1	1	0	0	0	0	0	0	0	0	0	0
506	2	1	22	15.5833	4	1	49.7	0	9999	9999	9999	9999	0	0	0	0	0	0	0	0	0	0	0
506	3	1	22	16.5833	4	1	20.9	1	0	0	0	1	0	0	0	0	0	0	0	0	0	0	1
507	1	1	22	11.4167	3	1	27.7	0	9999	9999	9999	9999	0	0	0	0	0	0	0	0	0	0	0
507	2	1	22	11.5833	3	1	27.7	0	9999	9999	9999	9999	0	0	0	0	0	0	0	0	0	0	0
507	3	1	22	12.5833	3	1	36.6	0	9999	9999	9999	9999	0	0	0	0	0	0	0	0	0	0	0
508	1	1	22	7	2	2	20.7	0	9999	9999	9999	9999	0	0	0	0	0	0	0	0	0	0	0
508	2	1	22	7.16667	2	2	20.7	0	9999	9999	9999	9999	0	0	0	0	0	0	0	0	0	0	0
508	3	1	22	8.16667	2	2	23.1	0	9999	9999	9999	9999	0	0	0	0	0	0	0	0	0	0	0
509	1	1	22	68.4167	7	2	37	0	9999	9999	9999	9999	0	0	0	0	0	0	0	0	0	0	0
509	2	1	22	68.5833	7	2	37	0	9999	9999	9999	9999	0	0	0	0	0	0	0	0	0	0	0
509	3	1	22	69.5833	7	2	36	0	9999	9999	9999	9999	0	0	0	0	0	0	0	0	0	0	0
510	1	1	22	73.4167	7	1	41	0	9999	9999	9999	9999	0	0	0	0	0	0	0	0	0	0	0
510	2	1	22	73.5833	7	1	41	0	9999	9999	9999	9999	0	0	0	0	0	0	0	0	0	0	0
510	3	1	22	74.5833	7	1	41.4	0	9999	9999	9999	9999	0	0	0	0	0	0	0	0	0	0	0
511	1	1	22	68.4167	7	2	43.9	0	9999	9999	9999	9999	0	0	0	0	0	0	0	0	0	0	0
511	3	1	22	69.5833	7	2	44.5	0	9999	9999	9999	9999	0	0	0	0	0	0	0	0	0	0	0
512	1	1	22	41.4167	7	1	45.8	0	9999	9999	9999	9999	0	0	0	0	0	0	0	0	0	0	0
512	3	1	22	42.5833	7	1	50.8	0	9999	9999	9999	9999	0	0	0	0	0	0	0	0	0	0	0
513	1	1	22	39.4167	7	2	27.8	1	0	0	0	1	0	0	0	0	0	0	0	0	0	0	0
513	2	1	22	39.5833	7	2	27.8	1	0	0	0	1	0	0	0	0	0	0	0	0	0	0	0
513	3	1	22	40.5833	7	2	27.1	1	0	0	0	1	0	0	0	0	0	0	0	0	0	0	1
514	1	1	22	22.4167	5	2	41	0	9999	9999	9999	9999	0	0	0	0	0	0	0	0	0	0	0
514	2	1	22	22.5833	5	2	41	0	9999	9999	9999	9999	0	0	0	0	0	0	0	0	0	0	0
514	3	1	22	23.5833	5	2	36.7	0	9999	9999	9999	9999	0	0	0	0	0	0	0	0	0	0	0
516	1	1	22	35.4167	7	1	48.8	0	9999	9999	9999	9999	0	0	0	0	0	0	0	0	0	0	0
516	2	1	22	35.5833	7	1	48.8	0	9999	9999	9999	9999	0	0	0	0	0	0	0	0	0	0	0
516	3	1	22	36.5833	7	1	50.6	0	9999	9999	9999	9999	0	0	0	0	0	0	0	0	0	0	0
517	1	1	22	33.4167	7	2	41.9	0	9999	9999	9999	9999	0	0	0	0	0	0	0	0	0	0	0
517	2	1	22	33.5833	7	2	41.9	0	9999	9999	9999	9999	0	0	0	0	0	0	0	0	0	0	0
517	3	1	22	34.5833	7	2	40.4	0	9999	9999	9999	9999	0	0	0	0	0	0	0	0	0	0	0
518	1	1	22	12.4167	3	2	36.9	0	9999	9999	9999	9999	0	0	0	0	0	0	0	0	0	0	0
519	1	1	22	4.5	1	1	13.1	0	9999	9999	9999	9999	0	0	0	0	0	0	0	0	0	0	0
519	2	1	22	4.66667	1	1	13.1	0	9999	9999	9999	9999	0	0	0	0	0	0	0	0	0	0	0
519	3	1	22	5.66667	2	1	14.1	0	9999	9999	9999	9999	0	0	0	0	0	0	0	0	0	0	0
520	1	1	22	9.41667	2	2	16.5	0	9999	9999	9999	9999	0	0	0	0	0	0	0	0	0	0	0
520	2	1	22	9.58333	2	2	16.5	1	0	0	0	1	0	0	0	0	0	0	0	0	0	0	0
520	3	1	22	10.5833	3	2	18.5	0	9999	9999	9999	9999	0	0	0	0	0	0	0	0	0	0	0
521	1	1	22	51.4167	7	1	56.6	0	9999	9999	9999	9999	0	0	0	0	0	0	0	0	0	0	0
521	2	1	22	51.5833	7	1	56.6	0	9999	9999	9999	9999	0	0	0	0	0	0	0	0	0	0	0
521	3	1	22	52.5833	7	1	61.4	0	9999	9999	9999	9999	0	0	0	0	0	0	0	0	0	0	0
522	1	1	22	48.4167	7	2	53.4	0	9999	9999	9999	9999	0	0	0	0	0	0	0	0	0	0	0
522	2	1	22	48.5833	7	2	53.4	0	9999	9999	9999	9999	0	0	0	0	0	0	0	0	0	0	0
522	3	1	22	49.5833	7	2	50.6	0	9999	9999	9999	9999	0	0	0	0	0	0	0	0	0	0	0
523	1	1	22	19.4167	4	2	41.7	1	0	0	0	1	0	1	1	0	0	0	0	0	0	0	0
523	2	1	22	19.5833	4	2	41.7	0	9999	9999	9999	9999	0	0	0	0	0	0	0	0	0	0	0
526	1	1	22	71.4167	7	2	34	1	0	0	0	1	0	0	0	0	0	0	0	0	0	0	0
526	2	1	22	71.5833	7	2	34	1	0	0	0	1	0	0	0	0	0	0	0	0	0	0	0
526	3	1	22	72.5833	7	2	33.7	0	9999	9999	9999	9999	0	0	0	0	0	0	0	0	0	0	0
527	1	1	22	52.4167	7	1	54.1	1	0	0	0	1	0	0	0	0	0	0	0	0	0	0	0
527	2	1	22	52.5833	7	1	54.1	0	9999	9999	9999	9999	0	0	0	0	0	0	0	0	0	0	0
527	3	1	22	53.5833	7	1	52.4	0	9999	9999	9999	9999	0	0	0	0	0	0	0	0	0	0	0
528	1	1	22	48.4167	7	2	45.8	0	9999	9999	9999	9999	0	0	0	0	0	0	0	0	0	0	0
528	2	1	22	48.5833	7	2	45.8	0	9999	9999	9999	9999	0	0	0	0	0	0	0	0	0	0	0
528	3	1	22	49.5833	7	2	45.8	0	9999	9999	9999	9999	0	0	0	0	0	0	0	0	0	0	0
529	1	1	22	35.4167	7	2	43.9	0	9999	9999	9999	9999	0	0	0	0	0	0	0	0	0	0	0
529	2	1	22	35.5833	7	2	43.9	0	9999	9999	9999	9999	0	0	0	0	0	0	0	0	0	0	0
529	3	1	22	36.5833	7	2	43.5	0	9999	9999	9999	9999	0	0	0	0	0	0	0	0	0	0	0
530	2	1	22	58.4167	7	1	46.4	0	9999	9999	9999	9999	0	0	0	0	0	0	0	0	0	0	0
530	3	1	22	59.4167	7	1	45.8	0	9999	9999	9999	9999	0	0	0	0	0	0	0	0	0	0	0
531	1	1	22	53.4167	7	2	43.2	1	0	0	0	1	1	0	0	0	0	0	0	0	0	0	0
531	2	1	22	53.5833	7	2	43.2	1	0	0	0	1	0	0	0	0	0	0	0	0	0	0	0
531	3	1	22	54.5833	7	2	43.7	0	9999	9999	9999	9999	0	0	0	0	0	0	0	0	0	0	0
532	1	1	22	21.4167	5	1	42.4	0	9999	9999	9999	9999	0	0	0	0	0	0	0	0	0	0	0
533	2	1	22	18.4167	4	1	51.7	0	9999	9999	9999	9999	0	0	0	0	0	0	0	0	0	0	0
533	3	1	22	19.4167	4	1	51.9	0	9999	9999	9999	9999	0	0	0	0	0	0	0	0	0	0	0
535	1	1	22	13.4167	3	1	31.4	0	9999	9999	9999	9999	0	0	0	0	0	0	0	0	0	0	0
535	2	1	22	13.5833	3	1	31.4	0	9999	9999	9999	9999	0	0	0	0	0	0	0	0	0	0	0
535	3	1	22	14.5833	3	1	36.1	0	9999	9999	9999	9999	0	0	0	0	0	0	0	0	0	0	0
536	1	1	22	38.4167	7	1	51.4	0	9999	9999	9999	9999	0	0	0	0	0	0	0	0	0	0	0
536	3	1	22	39.5833	7	1	49.3	0	9999	9999	9999	9999	0	0	0	0	0	0	0	0	0	0	0
537	3	1	22	33.4167	7	2	36.1	0	9999	9999	9999	9999	0	0	0	0	0	0	0	0	0	0	0
538	1	1	22	49.4167	7	2	51.3	1	0	0	1	0	0	1	1	0	0	0	0	0	0	0	0
538	2	1	22	49.5833	7	2	51.3	0	9999	9999	9999	9999	0	0	0	0	0	0	0	0	0	0	0
538	3	1	22	50.5833	7	2	43.7	1	0	1	1	1	1	0	0	0	0	0	0	0	0	1	1
539	1	1	22	73.4167	7	2	35.7	1	0	0	0	1	0	0	0	0	0	0	0	0	0	0	0
540	2	1	22	30.4167	7	1	64.1	1	0	0	0	1	0	0	0	0	0	0	0	0	0	0	0
540	3	1	22	31.4167	7	1	64.9	1	0	0	0	1	1	0	0	0	0	0	0	0	0	0	1
541	1	1	22	28.4167	6	2	34.3	0	9999	9999	9999	9999	0	0	0	0	0	0	0	0	0	0	0
541	2	1	22	28.5833	6	2	34.3	0	9999	9999	9999	9999	0	0	0	0	0	0	0	0	0	0	0
541	3	1	22	29.5833	6	2	37.1	0	9999	9999	9999	9999	0	0	0	0	0	0	0	0	0	0	0
542	1	1	22	9.41667	2	1	23.2	1	0	0	1	1	0	0	0	0	0	0	0	0	0	0	0
542	2	1	22	9.58333	2	1	23.2	0	9999	9999	9999	9999	0	0	0	0	0	0	0	0	0	0	0
542	3	1	22	10.5833	3	1	26.5	0	9999	9999	9999	9999	0	0	0	0	0	0	0	0	0	0	0
543	1	1	22	7.41667	2	2	18.9	0	9999	9999	9999	9999	0	0	0	0	0	0	0	0	0	0	0
543	2	1	22	7.58333	2	2	18.9	1	0	0	0	1	0	0	0	0	0	0	0	0	0	0	0
543	3	1	22	8.58333	2	2	21.2	0	9999	9999	9999	9999	0	0	0	0	0	0	0	0	0	0	0
544	1	1	22	5	1	1	51.2	0	9999	9999	9999	9999	0	0	0	0	0	0	0	0	0	0	0
544	3	1	22	6.16667	2	1	50.4	0	9999	9999	9999	9999	0	0	0	0	0	0	0	0	0	0	0
545	2	1	22	27.4167	6	1	43.8	0	9999	9999	9999	9999	0	0	0	0	0	0	0	0	0	0	0
545	3	1	22	28.4167	6	1	47	0	9999	9999	9999	9999	0	0	0	0	0	0	0	0	0	0	0
546	3	1	22	23.4167	5	2	46.2	0	9999	9999	9999	9999	0	0	0	0	0	0	0	0	0	0	0
547	2	1	22	65.4167	7	1	36.3	0	9999	9999	9999	9999	0	0	0	0	0	0	0	0	0	0	0
548	1	1	22	62.4167	7	2	30.6	0	9999	9999	9999	9999	0	0	0	0	0	0	0	0	0	0	0
548	2	1	22	62.5833	7	2	30.6	0	9999	9999	9999	9999	0	0	0	0	0	0	0	0	0	0	0
548	3	1	22	63.5833	7	2	36.3	0	9999	9999	9999	9999	0	0	0	0	0	0	0	0	0	0	0
549	2	1	22	11.4167	3	1	13.6	0	9999	9999	9999	9999	0	0	0	0	0	0	0	0	0	0	0
549	3	1	22	12.4167	3	1	14.4	0	9999	9999	9999	9999	0	0	0	0	0	0	0	0	0	0	0
550	1	1	22	65.4167	7	1	53	0	9999	9999	9999	9999	0	0	0	0	0	0	0	0	0	0	0
550	2	1	22	65.5833	7	1	53	0	9999	9999	9999	9999	0	0	0	0	0	0	0	0	0	0	0
550	3	1	22	66.5833	7	1	53.9	1	0	0	0	1	0	0	0	0	0	0	0	0	0	0	1
552	1	1	22	48.4167	7	1	43.4	0	9999	9999	9999	9999	0	0	0	0	0	0	0	0	0	0	0
552	3	1	22	49.5833	7	1	44.6	0	9999	9999	9999	9999	0	0	0	0	0	0	0	0	0	0	0
553	1	1	22	41.4167	7	1	59.9	0	9999	9999	9999	9999	0	0	0	0	0	0	0	0	0	0	0
553	2	1	22	41.5833	7	1	59.9	0	9999	9999	9999	9999	0	0	0	0	0	0	0	0	0	0	0
554	1	1	22	37.4167	7	2	52.8	0	9999	9999	9999	9999	0	0	0	0	0	0	0	0	0	0	0
554	2	1	22	37.5833	7	2	52.8	0	9999	9999	9999	9999	0	0	0	0	0	0	0	0	0	0	0
554	3	1	22	38.5833	7	2	53.1	0	9999	9999	9999	9999	0	0	0	0	0	0	0	0	0	0	0
555	1	1	22	10.4167	3	2	27.3	1	0	0	0	1	0	0	0	0	0	0	0	0	0	0	0
555	2	1	22	10.5833	3	2	27.3	0	9999	9999	9999	9999	0	0	0	0	0	0	0	0	0	0	0
556	1	1	22	8.25	2	1	21	0	9999	9999	9999	9999	0	0	0	0	0	0	0	0	0	0	0
556	2	1	22	8.41667	2	1	21	0	9999	9999	9999	9999	0	0	0	0	0	0	0	0	0	0	0
556	3	1	22	9.41667	2	1	24.6	0	9999	9999	9999	9999	0	0	0	0	0	0	0	0	0	0	0
557	1	1	22	60.4167	7	1	40.6	1	0	0	0	1	1	0	0	0	0	0	0	0	0	0	0
557	2	1	22	60.5833	7	1	40.6	0	9999	9999	9999	9999	0	0	0	0	0	0	0	0	0	0	0
557	3	1	22	61.5833	7	1	40.8	0	9999	9999	9999	9999	0	0	0	0	0	0	0	0	0	0	0
558	1	1	22	55.4167	7	2	47.3	0	9999	9999	9999	9999	0	0	0	0	0	0	0	0	0	0	0
558	2	1	22	55.5833	7	2	47.3	0	9999	9999	9999	9999	0	0	0	0	0	0	0	0	0	0	0
558	3	1	22	56.5833	7	2	48.6	0	9999	9999	9999	9999	0	0	0	0	0	0	0	0	0	0	0
559	1	1	22	25.4167	6	1	45.6	1	0	0	0	1	0	0	0	0	0	0	0	0	0	0	0
559	2	1	22	25.5833	6	1	45.6	0	9999	9999	9999	9999	0	0	0	0	0	0	0	0	0	0	0
559	3	1	22	26.5833	6	1	46.7	0	9999	9999	9999	9999	0	0	0	0	0	0	0	0	0	0	0
560	1	1	22	23.4167	5	2	40.2	0	9999	9999	9999	9999	0	0	0	0	0	0	0	0	0	0	0
560	2	1	22	23.5833	5	2	40.2	0	9999	9999	9999	9999	0	0	0	0	0	0	0	0	0	0	0
560	3	1	22	24.5833	5	2	38	0	9999	9999	9999	9999	0	0	0	0	0	0	0	0	0	0	0
561	1	1	22	4.08333	1	1	12.7	1	0	0	0	1	0	0	0	0	0	0	0	0	0	0	0
561	2	1	22	4.25	1	1	12.7	0	9999	9999	9999	9999	0	0	0	0	0	0	0	0	0	0	0
561	3	1	22	5.25	2	1	13.6	0	9999	9999	9999	9999	0	0	0	0	0	0	0	0	0	0	0
562	1	1	22	27.4167	6	1	48.8	0	9999	9999	9999	9999	0	0	0	0	0	0	0	0	0	0	0
562	2	1	22	27.5833	6	1	48.8	0	9999	9999	9999	9999	0	0	0	0	0	0	0	0	0	0	0
562	3	1	22	28.5833	6	1	49	1	0	0	0	0	0	0	0	0	0	0	0	0	0	0	1
563	1	1	22	21.4167	5	1	43.3	0	9999	9999	9999	9999	0	0	0	0	0	0	0	0	0	0	0
563	2	1	22	21.5833	5	1	43.3	0	9999	9999	9999	9999	0	0	0	0	0	0	0	0	0	0	0
563	3	1	22	22.5833	5	1	45.2	1	0	0	0	1	0	0	0	0	0	0	0	0	0	0	1
564	1	1	22	19.4167	4	2	50.6	0	9999	9999	9999	9999	0	0	0	0	0	0	0	0	0	0	0
565	3	1	22	13.4167	3	1	48.3	0	9999	9999	9999	9999	0	0	0	0	0	0	0	0	0	0	0
566	1	1	22	73.4167	7	1	44.8	0	9999	9999	9999	9999	0	0	0	0	0	0	0	0	0	0	0
566	2	1	22	73.5833	7	1	44.8	0	9999	9999	9999	9999	0	0	0	0	0	0	0	0	0	0	0
566	3	1	22	74.5833	7	1	47	0	9999	9999	9999	9999	0	0	0	0	0	0	0	0	0	0	0
567	1	1	22	69.4167	7	2	50.3	0	9999	9999	9999	9999	0	0	0	0	0	0	0	0	0	0	0
567	2	1	22	69.5833	7	2	50.3	1	1	1	1	0	1	0	0	0	0	0	0	0	0	0	0
567	3	1	22	70.5833	7	2	53.1	1	1	0	0	1	0	1	1	0	0	0	0	0	0	1	1
568	1	1	22	35.4167	7	1	67.6	0	9999	9999	9999	9999	0	0	0	0	0	0	0	0	0	0	0
568	2	1	22	35.5833	7	1	67.6	0	9999	9999	9999	9999	0	0	0	0	0	0	0	0	0	0	0
568	3	1	22	36.5833	7	1	65.8	1	0	0	0	1	1	1	1	0	0	0	0	0	0	1	1
569	1	1	22	31.4167	7	2	49.4	0	9999	9999	9999	9999	0	0	0	0	0	0	0	0	0	0	0
569	2	1	22	31.5833	7	2	49.4	0	9999	9999	9999	9999	0	0	0	0	0	0	0	0	0	0	0
569	3	1	22	32.5833	7	2	41.6	1	0	0	0	1	0	0	0	0	0	0	0	0	0	1	1
570	3	1	22	11.4167	3	1	35.6	1	1	1	1	1	1	1	0	0	1	0	0	0	0	1	1
571	1	1	22	9.41667	2	1	24.2	1	1	0	0	0	0	1	1	0	0	0	0	0	0	0	0
571	2	1	22	9.58333	2	1	24.2	1	1	0	0	0	0	0	0	0	0	0	0	0	0	0	0
571	3	1	22	10.5833	3	1	28	1	1	1	1	1	1	1	0	0	1	1	0	0	0	1	1
572	1	1	22	8.16667	2	1	19.8	0	9999	9999	9999	9999	0	0	0	0	0	0	0	0	0	0	0
572	2	1	22	8.33333	2	1	19.8	0	9999	9999	9999	9999	0	0	0	0	0	0	0	0	0	0	0
572	3	1	22	9.33333	2	1	21.7	1	0	1	0	1	1	1	1	0	0	0	0	0	0	1	1
573	1	1	22	4.58333	1	1	13.6	0	9999	9999	9999	9999	0	0	0	0	0	0	0	0	0	0	0
573	2	1	22	4.75	1	1	13.6	0	9999	9999	9999	9999	0	0	0	0	0	0	0	0	0	0	0
573	3	1	22	5.75	2	1	14.2	0	9999	9999	9999	9999	0	0	0	0	0	0	0	0	0	1	1
574	1	1	22	74.4167	7	1	53.4	0	9999	9999	9999	9999	0	0	0	0	0	0	0	0	0	0	0
574	2	1	22	74.5833	7	1	53.4	0	9999	9999	9999	9999	0	0	0	0	0	0	0	0	0	0	0
574	3	1	22	75.5833	7	1	56.2	0	9999	9999	9999	9999	0	0	0	0	0	0	0	0	0	0	0
575	1	1	22	71.4167	7	2	42.3	0	9999	9999	9999	9999	0	0	0	0	0	0	0	0	0	0	0
575	2	1	22	71.5833	7	2	42.3	0	9999	9999	9999	9999	0	0	0	0	0	0	0	0	0	0	0
575	3	1	22	72.5833	7	2	44.1	0	9999	9999	9999	9999	0	0	0	0	0	0	0	0	0	0	0
576	1	1	22	19.4167	4	1	46.2	0	9999	9999	9999	9999	0	0	0	0	0	0	0	0	0	0	0
576	2	1	22	19.5833	4	1	46.2	0	9999	9999	9999	9999	0	0	0	0	0	0	0	0	0	0	0
577	1	1	22	17.4167	4	1	49.8	0	9999	9999	9999	9999	0	0	0	0	0	0	0	0	0	0	0
577	2	1	22	17.5833	4	1	49.8	0	9999	9999	9999	9999	0	0	0	0	0	0	0	0	0	0	0
577	3	1	22	18.5833	4	1	50.9	0	9999	9999	9999	9999	0	0	0	0	0	0	0	0	0	0	0
578	2	1	22	38.4167	7	1	46	0	9999	9999	9999	9999	0	0	0	0	0	0	0	0	0	0	0
578	3	1	22	39.4167	7	1	47.1	0	9999	9999	9999	9999	0	0	0	0	0	0	0	0	0	0	0
579	1	1	22	26.4167	6	2	39.9	1	1	1	1	1	0	1	0	1	0	0	0	0	0	0	0
579	2	1	22	26.5833	6	2	39.9	0	9999	9999	9999	9999	0	0	0	0	0	0	0	0	0	0	0
579	3	1	22	27.5833	6	2	41.6	0	9999	9999	9999	9999	0	0	0	0	0	0	0	0	0	0	0
580	1	1	22	71.4167	7	1	65.6	0	9999	9999	9999	9999	0	0	0	0	0	0	0	0	0	0	0
580	2	1	22	71.5833	7	1	65.6	0	9999	9999	9999	9999	0	0	0	0	0	0	0	0	0	0	0
580	3	1	22	72.5833	7	1	64.4	0	9999	9999	9999	9999	0	0	0	0	0	0	0	0	0	0	0
581	1	1	22	69.4167	7	2	44.3	0	9999	9999	9999	9999	0	0	0	0	0	0	0	0	0	0	0
581	2	1	22	69.5833	7	2	44.3	1	0	0	0	1	0	0	0	0	0	0	0	0	0	0	0
581	3	1	22	70.5833	7	2	45.5	0	9999	9999	9999	9999	0	0	0	0	0	0	0	0	0	0	0
582	1	1	22	35.4167	7	2	47.5	1	1	0	1	1	0	1	1	0	0	0	0	0	0	0	0
582	2	1	22	35.5833	7	2	47.5	0	9999	9999	9999	9999	0	0	0	0	0	0	0	0	0	0	0
582	3	1	22	36.5833	7	2	52.9	0	9999	9999	9999	9999	0	0	0	0	0	0	0	0	0	0	0
586	1	1	22	24.4167	5	1	64.9	0	9999	9999	9999	9999	0	0	0	0	0	0	0	0	0	0	0
586	3	1	22	25.5833	6	1	70.3	0	9999	9999	9999	9999	0	0	0	0	0	0	0	0	0	0	0
587	1	1	22	22.4167	5	2	48.3	0	9999	9999	9999	9999	0	0	0	0	0	0	0	0	0	0	0
587	2	1	22	22.5833	5	2	48.3	0	9999	9999	9999	9999	0	0	0	0	0	0	0	0	0	0	0
587	3	1	22	23.5833	5	2	49.4	0	9999	9999	9999	9999	0	0	0	0	0	0	0	0	0	0	0
588	1	1	22	31.4167	7	1	49.9	0	9999	9999	9999	9999	0	0	0	0	0	0	0	0	0	0	0
588	2	1	22	31.5833	7	1	49.9	0	9999	9999	9999	9999	0	0	0	0	0	0	0	0	0	0	0
588	3	1	22	32.5833	7	1	52.2	0	9999	9999	9999	9999	0	0	0	0	0	0	0	0	0	1	1
589	1	1	22	29.4167	6	2	27	1	1	1	1	1	0	1	0	0	1	0	0	0	0	0	0
589	2	1	22	29.5833	6	2	27	1	1	1	1	0	1	1	0	1	0	0	0	0	0	0	0
589	3	1	22	30.5833	7	2	27.1	1	0	0	0	0	0	1	0	0	1	0	0	0	0	1	1
590	1	1	22	7.33333	2	1	18.5	1	0	0	0	1	0	0	0	0	0	0	0	0	0	0	0
590	2	1	22	7.5	2	1	18.5	0	9999	9999	9999	9999	0	0	0	0	0	0	0	0	0	0	0
590	3	1	22	8.5	2	1	20.8	0	9999	9999	9999	9999	0	0	0	0	0	0	0	0	0	1	1
591	1	1	22	71.4167	7	2	27.4	1	1	1	1	1	0	0	0	0	0	0	0	0	0	0	0
591	2	1	22	71.5833	7	2	27.4	0	9999	9999	9999	9999	0	0	0	0	0	0	0	0	0	0	0
591	3	1	22	72.5833	7	2	27.5	1	0	1	0	0	0	0	0	0	0	0	0	0	0	1	1
592	1	1	22	75	7	1	32.5	0	9999	9999	9999	9999	0	0	0	0	0	0	0	0	0	0	0
592	2	1	22	75.1667	7	1	32.5	0	9999	9999	9999	9999	0	0	0	0	0	0	0	0	0	0	0
592	3	1	22	76.1667	7	1	41.2	0	9999	9999	9999	9999	0	0	0	0	0	0	0	0	0	0	0
593	1	1	22	23	5	1	53.9	0	9999	9999	9999	9999	0	0	0	0	0	0	0	0	0	0	0
593	2	1	22	23.1667	5	1	53.9	0	9999	9999	9999	9999	0	0	0	0	0	0	0	0	0	0	0
594	1	1	22	18	4	2	43.1	0	9999	9999	9999	9999	0	0	0	0	0	0	0	0	0	0	0
594	2	1	22	18.1667	4	2	43.1	0	9999	9999	9999	9999	0	0	0	0	0	0	0	0	0	0	0
595	1	1	22	19	4	2	40.9	0	9999	9999	9999	9999	0	0	0	0	0	0	0	0	0	0	0
596	1	1	22	0.25	1	2	8	0	9999	9999	9999	9999	0	0	0	0	0	0	0	0	0	0	0
597	1	1	22	9999	9999	2	40.3	0	9999	9999	9999	9999	0	0	0	0	0	0	0	0	0	0	0
597	3	1	22	60	7	2	44	0	9999	9999	9999	9999	0	0	0	0	0	0	0	0	0	0	0
598	1	1	22	9	2	2	22.3	1	0	0	0	1	1	0	0	0	0	0	0	0	0	0	0
598	2	1	22	9.16667	2	2	22.3	1	0	0	0	1	0	1	0	1	0	0	0	0	0	0	0
598	3	1	22	10.1667	3	2	26	0	9999	9999	9999	9999	0	0	0	0	0	0	0	0	0	0	0
599	1	1	22	3	1	2	9.8	0	9999	9999	9999	9999	0	0	0	0	0	0	0	0	0	0	0
599	2	1	22	3.16667	1	2	9.8	0	9999	9999	9999	9999	0	0	0	0	0	0	0	0	0	0	0
599	3	1	22	4.16667	1	2	12.3	0	9999	9999	9999	9999	0	0	0	0	0	0	0	0	0	0	0
600	1	1	22	25	5	1	50.3	0	9999	9999	9999	9999	0	0	0	0	0	0	0	0	0	0	0
601	1	1	22	27	6	2	35	0	9999	9999	9999	9999	0	0	0	0	0	0	0	0	0	0	0
601	2	1	22	27.1667	6	2	35	0	9999	9999	9999	9999	0	0	0	0	0	0	0	0	0	0	0
601	3	1	22	28.1667	6	2	35.7	0	9999	9999	9999	9999	0	0	0	0	0	0	0	0	0	0	0
602	1	1	22	2	1	2	9.1	0	9999	9999	9999	9999	0	0	0	0	0	0	0	0	0	0	0
602	2	1	22	2.16667	1	2	9.1	0	9999	9999	9999	9999	0	0	0	0	0	0	0	0	0	0	0
602	3	1	22	3.16667	1	2	10.3	0	9999	9999	9999	9999	0	0	0	0	0	0	0	0	0	0	0
603	1	1	22	0.666667	1	1	6	1	0	0	0	1	1	0	0	0	0	0	0	0	0	0	0
603	2	1	22	0.833333	1	1	6	0	9999	9999	9999	9999	0	0	0	0	0	0	0	0	0	0	0
604	1	1	22	2.41667	1	2	9.5	0	9999	9999	9999	9999	0	0	0	0	0	0	0	0	0	0	0
604	2	1	22	2.58333	1	2	9.5	0	9999	9999	9999	9999	0	0	0	0	0	0	0	0	0	0	0
604	3	1	22	3.58333	1	2	11.2	1	0	0	0	1	0	0	0	0	0	0	0	0	1	0	1
605	1	1	22	0.25	1	1	4	0	9999	9999	9999	9999	0	0	0	0	0	0	0	0	0	0	0
605	2	1	22	0.416667	1	1	4	0	9999	9999	9999	9999	0	0	0	0	0	0	0	0	0	0	0
605	3	1	22	1.41667	1	1	7.8	0	9999	9999	9999	9999	0	0	0	0	0	0	0	0	0	0	0
606	1	1	22	7	2	2	15.2	1	0	0	0	1	0	1	1	0	0	0	0	0	0	0	0
607	1	1	22	30	6	2	43.4	0	9999	9999	9999	9999	0	0	0	0	0	0	0	0	0	0	0
608	1	1	22	3	1	1	8.9	1	0	0	0	1	0	1	1	0	0	0	0	0	0	0	0
608	2	1	22	3.16667	1	1	8.9	1	1	0	0	0	1	0	0	0	0	0	0	0	0	0	0
608	3	1	22	4.16667	1	1	10.4	1	1	1	1	1	1	1	1	0	0	0	0	0	0	1	1
609	2	1	22	28	6	1	64.4	0	9999	9999	9999	9999	0	0	0	0	0	0	0	0	0	0	0
610	2	1	22	3	1	2	11.4	0	9999	9999	9999	9999	0	0	0	0	0	0	0	0	0	0	0
611	2	1	22	2	1	1	8	0	9999	9999	9999	9999	0	0	0	0	0	0	0	0	0	0	0
612	2	1	22	3	1	2	11.1	0	9999	9999	9999	9999	0	0	0	0	0	0	0	0	0	0	0
612	3	1	22	4	1	2	13	0	9999	9999	9999	9999	0	0	0	0	0	0	0	0	0	0	0
613	3	1	22	2	1	1	7	0	9999	9999	9999	9999	0	0	0	0	0	0	0	0	0	0	0
614	1	2	64	46.4167	7	1	39.2	1	1	0	0	0	0	1	1	0	0	0	0	0	0	0	0
614	2	2	64	46.5833	7	1	39.2	0	9999	9999	9999	9999	0	0	0	0	0	0	0	0	0	0	0
614	3	2	64	47.5833	7	1	45.2	1	0	0	0	1	0	1	1	0	0	0	0	0	0	1	1
616	1	2	64	18.4167	4	1	42.8	1	1	0	1	0	0	1	0	1	0	0	0	0	0	0	0
616	2	2	64	18.5833	4	1	42.8	1	1	0	0	1	0	1	0	1	0	0	0	0	0	0	0
616	3	2	64	19.5833	4	1	47.2	0	9999	9999	9999	9999	0	0	0	0	0	0	0	0	0	1	1
618	1	2	64	26.4167	6	1	32.8	1	1	0	0	0	0	1	1	0	0	0	0	0	0	0	0
618	2	2	64	26.5833	6	1	32.8	1	1	1	1	1	1	1	0	0	1	0	0	0	0	0	0
618	3	2	64	27.5833	6	1	43.2	1	0	1	0	1	0	1	0	0	1	0	0	0	0	1	1
619	1	2	64	24.4167	5	2	32.6	0	9999	9999	9999	9999	0	0	0	0	0	0	0	0	0	0	0
619	2	2	64	24.5833	5	2	32.6	0	9999	9999	9999	9999	0	0	0	0	0	0	0	0	0	0	0
619	3	2	64	25.5833	6	2	36.6	0	9999	9999	9999	9999	0	0	0	0	0	0	0	0	0	1	1
620	3	2	64	5.41667	2	1	15.1	0	9999	9999	9999	9999	0	0	0	0	0	0	0	0	0	1	1
621	1	2	64	3.58333	1	2	6.6	1	0	0	0	1	0	0	0	0	0	0	0	0	0	0	0
621	2	2	64	3.75	1	2	6.6	1	0	1	0	0	0	1	1	0	0	0	0	0	0	0	0
621	3	2	64	4.75	1	2	12.3	1	0	0	0	1	0	0	0	0	0	0	0	0	1	1	1
622	1	2	64	33.4167	7	1	50.5	1	1	0	0	0	1	0	0	0	0	0	0	0	0	0	0
622	2	2	64	33.5833	7	1	50.5	0	9999	9999	9999	9999	0	0	0	0	0	0	0	0	0	0	0
622	3	2	64	34.5833	7	1	50.1	1	0	0	0	1	0	0	0	0	0	0	0	0	1	0	1
623	1	2	64	30.4167	7	2	32.7	0	9999	9999	9999	9999	0	0	0	0	0	0	0	0	0	0	0
623	2	2	64	30.5833	7	2	32.7	0	9999	9999	9999	9999	0	0	0	0	0	0	0	0	0	0	0
623	3	2	64	31.5833	7	2	32.5	0	9999	9999	9999	9999	0	0	0	0	0	0	0	0	0	0	0
624	1	2	64	9.41667	2	2	23.1	0	9999	9999	9999	9999	0	0	0	0	0	0	0	0	0	0	0
624	2	2	64	9.58333	2	2	23.1	0	9999	9999	9999	9999	0	0	0	0	0	0	0	0	0	0	0
625	1	2	64	4.66667	1	1	13.3	0	9999	9999	9999	9999	0	0	0	0	0	0	0	0	0	0	0
625	2	2	64	4.83333	1	1	13.3	0	9999	9999	9999	9999	0	0	0	0	0	0	0	0	0	0	0
625	3	2	64	5.83333	2	1	15.8	0	9999	9999	9999	9999	0	0	0	0	0	0	0	0	0	0	0
627	1	2	64	49.4167	7	1	69	0	9999	9999	9999	9999	0	0	0	0	0	0	0	0	0	0	0
627	2	2	64	49.5833	7	1	69	0	9999	9999	9999	9999	0	0	0	0	0	0	0	0	0	0	0
628	1	2	64	46.4167	7	2	35.6	0	9999	9999	9999	9999	0	0	0	0	0	0	0	0	0	0	0
628	2	2	64	46.5833	7	2	35.6	0	9999	9999	9999	9999	0	0	0	0	0	0	0	0	0	0	0
628	3	2	64	47.5833	7	2	41.5	0	9999	9999	9999	9999	0	0	0	0	0	0	0	0	0	0	0
629	1	2	64	29.4167	6	1	56.9	1	0	0	0	1	0	1	0	1	0	0	0	0	0	0	0
629	2	2	64	29.5833	6	1	56.9	1	1	0	0	1	1	1	1	0	0	0	0	0	0	0	0
629	3	2	64	30.5833	7	1	56	1	0	0	0	1	0	0	0	0	0	0	0	0	0	0	1
630	1	2	64	27.4167	6	2	36.1	0	9999	9999	9999	9999	0	0	0	0	0	0	0	0	0	0	0
630	2	2	64	27.5833	6	2	36.1	0	9999	9999	9999	9999	0	0	0	0	0	0	0	0	0	0	0
630	3	2	64	28.5833	6	2	41.8	0	9999	9999	9999	9999	0	0	0	0	0	0	0	0	0	0	0
631	1	2	64	16.4167	4	1	51.1	0	9999	9999	9999	9999	0	0	0	0	0	0	0	0	0	0	0
631	2	2	64	16.5833	4	1	51.1	0	9999	9999	9999	9999	0	0	0	0	0	0	0	0	0	0	0
633	2	2	64	9	2	2	22.8	0	9999	9999	9999	9999	0	0	0	0	0	0	0	0	0	0	0
635	1	2	64	36.4167	7	1	62	0	9999	9999	9999	9999	0	0	0	0	0	0	0	0	0	0	0
635	2	2	64	36.5833	7	1	62	1	0	1	1	1	0	1	0	1	0	0	0	0	0	0	0
635	3	2	64	37.5833	7	1	60.3	0	9999	9999	9999	9999	0	0	0	0	0	0	0	0	0	0	0
636	1	2	64	31.4167	7	2	41.1	0	9999	9999	9999	9999	0	0	0	0	0	0	0	0	0	0	0
636	2	2	64	31.5833	7	2	41.1	1	0	0	0	1	0	0	0	0	0	0	0	0	0	0	0
636	3	2	64	32.5833	7	2	44.3	0	9999	9999	9999	9999	0	0	0	0	0	0	0	0	0	0	0
639	1	2	64	5.66667	2	1	17.7	0	9999	9999	9999	9999	0	0	0	0	0	0	0	0	0	0	0
639	2	2	64	5.83333	2	1	17.7	0	9999	9999	9999	9999	0	0	0	0	0	0	0	0	0	0	0
639	3	2	64	6.83333	2	1	19.9	0	9999	9999	9999	9999	0	0	0	0	0	0	0	0	0	0	0
640	1	2	64	45.4167	7	1	55.7	0	9999	9999	9999	9999	0	0	0	0	0	0	0	0	0	0	0
640	2	2	64	45.5833	7	1	55.7	0	9999	9999	9999	9999	0	0	0	0	0	0	0	0	0	0	0
640	3	2	64	46.5833	7	1	52	0	9999	9999	9999	9999	0	0	0	0	0	0	0	0	0	0	0
641	1	2	64	43.4167	7	2	39.7	0	9999	9999	9999	9999	0	0	0	0	0	0	0	0	0	0	0
641	2	2	64	43.5833	7	2	39.7	0	9999	9999	9999	9999	0	0	0	0	0	0	0	0	0	0	0
642	1	2	64	24.4167	5	1	57.4	0	9999	9999	9999	9999	0	0	0	0	0	0	0	0	0	0	0
642	2	2	64	24.5833	5	1	57.4	0	9999	9999	9999	9999	0	0	0	0	0	0	0	0	0	0	0
642	3	2	64	25.5833	6	1	58.9	0	9999	9999	9999	9999	0	0	0	0	0	0	0	0	0	0	0
643	1	2	64	18.4167	4	1	45.6	0	9999	9999	9999	9999	0	0	0	0	0	0	0	0	0	0	0
643	2	2	64	18.5833	4	1	45.6	0	9999	9999	9999	9999	0	0	0	0	0	0	0	0	0	0	0
643	3	2	64	19.5833	4	1	49.1	0	9999	9999	9999	9999	0	0	0	0	0	0	0	0	0	0	0
644	1	2	64	12.4167	3	1	21.4	1	1	0	0	1	0	1	0	1	0	0	0	0	0	0	0
644	2	2	64	12.5833	3	1	21.4	1	0	0	0	1	0	1	0	1	0	0	0	0	0	0	0
644	3	2	64	13.5833	3	1	25.6	0	9999	9999	9999	9999	0	0	0	0	0	0	0	0	0	0	0
645	1	2	64	49.4167	7	2	44.8	1	0	0	0	1	0	0	0	0	0	0	0	0	0	0	0
645	2	2	64	49.5833	7	2	44.8	1	0	0	0	1	0	0	0	0	0	0	0	0	0	0	0
645	3	2	64	50.5833	7	2	46.2	1	0	0	0	1	0	0	0	0	0	0	0	0	0	0	1
646	1	2	64	28.4167	6	1	64.3	0	9999	9999	9999	9999	0	0	0	0	0	0	0	0	0	0	0
646	3	2	64	29.5833	6	1	67.2	0	9999	9999	9999	9999	0	0	0	0	0	0	0	0	0	0	0
647	1	2	64	26.4167	6	2	39.6	0	9999	9999	9999	9999	0	0	0	0	0	0	0	0	0	0	0
647	3	2	64	27.5833	6	2	37.3	0	9999	9999	9999	9999	0	0	0	0	0	0	0	0	0	0	0
648	1	2	64	5.5	2	2	15.5	1	0	0	0	1	0	0	0	0	0	0	0	0	0	0	0
648	3	2	64	6.66667	2	2	17.3	0	9999	9999	9999	9999	0	0	0	0	0	0	0	0	0	0	0
649	1	2	64	25.4167	6	2	41.5	0	9999	9999	9999	9999	0	0	0	0	0	0	0	0	0	0	0
649	2	2	64	25.5833	6	2	41.5	0	9999	9999	9999	9999	0	0	0	0	0	0	0	0	0	0	0
650	1	2	64	21.4167	5	2	38	0	9999	9999	9999	9999	0	0	0	0	0	0	0	0	0	0	0
650	2	2	64	21.5833	5	2	38	0	9999	9999	9999	9999	0	0	0	0	0	0	0	0	0	0	0
650	3	2	64	22.5833	5	2	38.1	0	9999	9999	9999	9999	0	0	0	0	0	0	0	0	0	0	0
651	1	2	64	18.4167	4	2	39.3	0	9999	9999	9999	9999	0	0	0	0	0	0	0	0	0	0	0
651	2	2	64	18.5833	4	2	39.3	0	9999	9999	9999	9999	0	0	0	0	0	0	0	0	0	0	0
651	3	2	64	19.5833	4	2	43.8	0	9999	9999	9999	9999	0	0	0	0	0	0	0	0	0	0	0
652	1	2	64	46.4167	7	1	50.1	0	9999	9999	9999	9999	0	0	0	0	0	0	0	0	0	0	0
652	2	2	64	46.5833	7	1	50.1	0	9999	9999	9999	9999	0	0	0	0	0	0	0	0	0	0	0
652	3	2	64	47.5833	7	1	61.5	1	0	0	0	1	0	1	0	1	0	0	0	0	0	1	1
653	1	2	64	45.4167	7	2	24.1	1	0	0	0	1	0	0	0	0	0	0	0	0	0	0	0
653	2	2	64	45.5833	7	2	24.1	0	9999	9999	9999	9999	0	0	0	0	0	0	0	0	0	0	0
653	3	2	64	46.5833	7	2	32	1	0	0	0	1	0	1	0	1	0	0	0	0	0	1	1
654	1	2	64	23.4167	5	1	40.4	0	9999	9999	9999	9999	0	0	0	0	0	0	0	0	0	0	0
654	2	2	64	23.5833	5	1	40.4	1	0	0	0	1	0	0	0	0	0	0	0	0	0	0	0
654	3	2	64	24.5833	5	1	53.2	0	9999	9999	9999	9999	0	0	0	0	0	0	0	0	0	1	1
655	2	2	64	21.4167	5	1	48.2	0	9999	9999	9999	9999	0	0	0	0	0	0	0	0	0	0	0
655	3	2	64	22.4167	5	1	48.7	0	9999	9999	9999	9999	0	0	0	0	0	0	0	0	0	1	1
656	1	2	64	16.4167	4	1	35.2	0	9999	9999	9999	9999	0	0	0	0	0	0	0	0	0	0	0
656	2	2	64	16.5833	4	1	35.2	1	0	1	0	1	0	1	1	0	0	0	0	0	0	0	0
656	3	2	64	17.5833	4	1	48.4	1	0	0	0	1	0	1	1	0	0	0	0	0	0	1	1
657	1	2	64	13.4167	3	2	30.6	1	0	0	0	1	0	0	0	0	0	0	0	0	1	0	0
657	2	2	64	13.5833	3	2	30.6	0	9999	9999	9999	9999	0	0	0	0	0	0	0	0	0	0	0
657	3	2	64	14.5833	3	2	44.5	0	9999	9999	9999	9999	0	0	0	0	0	0	0	0	0	1	1
659	1	2	64	68.4167	7	2	38.5	1	0	0	0	1	0	0	0	0	0	0	0	0	0	0	0
659	2	2	64	68.5833	7	2	38.5	0	9999	9999	9999	9999	0	0	0	0	0	0	0	0	0	0	0
659	3	2	64	69.5833	7	2	41.1	1	0	0	0	1	0	1	0	1	0	0	0	0	0	1	1
660	1	2	64	33.4167	7	1	47.1	1	0	0	0	1	0	0	0	0	0	0	0	0	0	0	0
660	2	2	64	33.5833	7	1	47.1	1	0	0	0	1	0	0	0	0	0	0	0	0	0	0	0
660	3	2	64	34.5833	7	1	47.5	1	1	0	1	1	0	1	0	0	1	0	0	0	0	1	1
661	1	2	64	31.4167	7	2	26.7	0	9999	9999	9999	9999	0	0	0	0	0	0	0	0	0	0	0
661	2	2	64	31.5833	7	2	26.7	1	0	0	0	1	0	0	0	0	0	0	0	0	0	0	0
661	3	2	64	32.5833	7	2	40.2	0	9999	9999	9999	9999	0	0	0	0	0	0	0	0	0	1	1
663	1	2	64	8	2	1	14.7	0	9999	9999	9999	9999	0	0	0	0	0	0	0	0	0	0	0
663	2	2	64	8.16667	2	1	14.7	0	9999	9999	9999	9999	0	0	0	0	0	0	0	0	0	0	0
664	1	2	64	53.4167	7	1	48.3	1	0	0	0	1	0	1	0	1	0	0	0	0	0	0	0
664	2	2	64	53.5833	7	1	48.3	0	9999	9999	9999	9999	0	0	0	0	0	0	0	0	0	0	0
664	3	2	64	54.5833	7	1	48.2	1	0	0	0	1	0	1	0	0	1	0	0	0	0	1	1
665	1	2	64	48.4167	7	2	32.7	1	0	0	0	1	0	0	0	0	0	0	0	0	0	0	0
665	2	2	64	48.5833	7	2	32.7	0	9999	9999	9999	9999	0	0	0	0	0	0	0	0	0	0	0
665	3	2	64	49.5833	7	2	32.9	0	9999	9999	9999	9999	0	0	0	0	0	0	0	0	0	1	1
666	1	2	64	18.4167	4	1	48.6	0	9999	9999	9999	9999	0	0	0	0	0	0	0	0	0	0	0
666	2	2	64	18.5833	4	1	48.6	0	9999	9999	9999	9999	0	0	0	0	0	0	0	0	0	0	0
668	1	2	64	25.4167	6	1	32.1	1	0	0	1	1	0	1	0	0	1	0	0	0	0	0	0
668	2	2	64	25.5833	6	1	32.1	1	0	0	0	1	0	0	0	0	0	0	0	0	0	0	0
668	3	2	64	26.5833	6	1	45.7	1	0	0	0	1	0	1	0	0	1	0	0	0	0	1	1
669	1	2	64	4.66667	1	2	37.1	0	9999	9999	9999	9999	0	0	0	0	0	0	0	0	0	0	0
669	2	2	64	4.83333	1	2	37.1	0	9999	9999	9999	9999	0	0	0	0	0	0	0	0	0	0	0
669	3	2	64	5.83333	2	2	39.6	1	0	0	0	1	0	1	0	0	1	0	0	0	0	0	0
670	1	2	64	23.4167	5	2	11.8	1	1	0	0	1	0	1	0	0	1	0	0	0	0	0	0
670	2	2	64	23.5833	5	2	11.8	1	0	0	0	1	0	0	0	0	0	0	0	0	0	0	0
670	3	2	64	24.5833	5	2	13.8	1	0	0	0	1	0	1	0	0	1	0	0	0	0	1	1
671	1	2	64	48.4167	7	1	60.6	0	9999	9999	9999	9999	0	0	0	0	0	0	0	0	0	0	0
671	2	2	64	48.5833	7	1	60.6	0	9999	9999	9999	9999	0	0	0	0	0	0	0	0	0	0	0
672	1	2	64	24.4167	5	1	50.5	1	0	0	1	1	0	0	0	0	0	0	0	0	0	0	0
672	2	2	64	24.5833	5	1	50.5	0	9999	9999	9999	9999	0	0	0	0	0	0	0	0	0	0	0
672	3	2	64	25.5833	6	1	55	0	9999	9999	9999	9999	0	0	0	0	0	0	0	0	0	0	0
673	1	2	64	22.4167	5	1	44.9	1	0	0	0	1	0	1	0	1	0	0	0	0	0	0	0
673	2	2	64	22.5833	5	1	44.9	0	9999	9999	9999	9999	0	0	0	0	0	0	0	0	0	0	0
675	1	2	64	43.4167	7	1	9999	0	9999	9999	9999	9999	0	0	0	0	0	0	0	0	0	0	0
675	2	2	64	43.5833	7	1	9999	0	9999	9999	9999	9999	0	0	0	0	0	0	0	0	0	0	0
675	3	2	64	44.5833	7	1	54.5	0	9999	9999	9999	9999	0	0	0	0	0	0	0	0	0	0	0
676	1	2	64	41.4167	7	2	47.7	0	9999	9999	9999	9999	0	0	0	0	0	0	0	0	0	0	0
676	2	2	64	41.5833	7	2	47.7	0	9999	9999	9999	9999	0	0	0	0	0	0	0	0	0	0	0
677	1	2	64	18.4167	4	1	42.1	1	0	0	0	1	0	0	0	0	0	0	0	0	0	0	0
677	2	2	64	18.5833	4	1	42.1	0	9999	9999	9999	9999	0	0	0	0	0	0	0	0	0	0	0
677	3	2	64	19.5833	4	1	45	0	9999	9999	9999	9999	0	0	0	0	0	0	0	0	0	0	0
679	1	2	64	68.4167	7	2	29.5	1	0	0	0	1	0	0	0	0	0	0	0	0	0	0	0
679	2	2	64	68.5833	7	2	29.5	0	9999	9999	9999	9999	0	0	0	0	0	0	0	0	0	0	0
679	3	2	64	69.5833	7	2	36.1	1	0	0	0	1	0	0	0	0	0	0	0	0	0	0	1
680	1	2	64	48.4167	7	1	53.2	0	9999	9999	9999	9999	0	0	0	0	0	0	0	0	0	0	0
680	2	2	64	48.5833	7	1	53.2	0	9999	9999	9999	9999	0	0	0	0	0	0	0	0	0	0	0
681	1	2	64	23.4167	5	1	43.1	0	9999	9999	9999	9999	0	0	0	0	0	0	0	0	0	0	0
681	2	2	64	23.5833	5	1	43.1	0	9999	9999	9999	9999	0	0	0	0	0	0	0	0	0	0	0
681	3	2	64	24.5833	5	1	44	0	9999	9999	9999	9999	0	0	0	0	0	0	0	0	0	0	0
682	1	2	64	21.4167	5	1	53.4	1	0	0	0	1	0	0	0	0	0	0	0	0	0	0	0
682	2	2	64	21.5833	5	1	53.4	1	0	0	0	1	0	0	0	0	0	0	0	0	0	0	0
683	1	2	64	18.4167	4	1	54.5	0	9999	9999	9999	9999	0	0	0	0	0	0	0	0	0	0	0
683	2	2	64	18.5833	4	1	54.5	0	9999	9999	9999	9999	0	0	0	0	0	0	0	0	0	0	0
683	3	2	64	19.5833	4	1	58.5	0	9999	9999	9999	9999	0	0	0	0	0	0	0	0	0	0	0
684	2	2	64	38.4167	7	1	43	0	9999	9999	9999	9999	0	0	0	0	0	0	0	0	0	0	0
684	3	2	64	39.4167	7	1	42.1	1	0	0	0	1	0	0	0	0	0	0	0	0	0	1	1
685	1	2	64	33.4167	7	2	37.9	1	0	0	0	1	0	0	0	0	0	0	0	0	0	0	0
685	2	2	64	33.5833	7	2	37.9	0	9999	9999	9999	9999	0	0	0	0	0	0	0	0	0	0	0
685	3	2	64	34.5833	7	2	10	1	1	0	0	1	0	0	0	0	0	0	0	0	0	1	1
686	1	2	64	18.4167	4	1	41.1	0	9999	9999	9999	9999	0	0	0	0	0	0	0	0	0	0	0
686	2	2	64	18.5833	4	1	41.1	0	9999	9999	9999	9999	0	0	0	0	0	0	0	0	0	0	0
686	3	2	64	19.5833	4	1	45.3	1	0	0	0	1	0	0	0	0	0	0	0	0	0	1	1
687	1	2	64	16.4167	4	1	9999	0	9999	9999	9999	9999	0	0	0	0	0	0	0	0	0	0	0
687	3	2	64	17.5833	4	1	9999	1	1	0	1	1	1	1	0	0	1	1	0	0	0	1	1
688	3	2	64	12.4167	3	1	41.1	1	1	0	0	1	1	1	0	0	1	1	0	0	0	1	1
690	1	2	64	49.4167	7	2	44.6	0	9999	9999	9999	9999	0	0	0	0	0	0	0	0	0	0	0
690	2	2	64	49.5833	7	2	44.6	0	9999	9999	9999	9999	0	0	0	0	0	0	0	0	0	0	0
690	3	2	64	50.5833	7	2	47.6	1	1	0	1	1	0	1	0	0	1	0	0	0	0	1	1
691	1	2	64	23.4167	5	1	51.9	0	9999	9999	9999	9999	0	0	0	0	0	0	0	0	0	0	0
692	1	2	64	21.4167	5	2	40.1	0	9999	9999	9999	9999	0	0	0	0	0	0	0	0	0	0	0
692	3	2	64	22.5833	5	2	42.8	1	0	0	0	1	0	1	0	0	1	0	0	0	0	1	1
693	1	2	64	29.4167	6	1	54.2	1	1	0	0	0	0	1	1	0	0	0	0	0	0	0	0
693	2	2	64	29.5833	6	1	54.2	1	0	0	0	1	0	0	0	0	0	0	0	0	0	0	0
693	3	2	64	30.5833	7	1	55.5	1	0	0	1	1	0	1	0	1	0	0	0	0	0	1	1
694	1	2	64	28.4167	6	2	35.5	0	9999	9999	9999	9999	0	0	0	0	0	0	0	0	0	0	0
694	2	2	64	28.5833	6	2	35.5	0	9999	9999	9999	9999	0	0	0	0	0	0	0	0	0	0	0
694	3	2	64	29.5833	6	2	41.6	1	0	0	0	0	0	1	0	0	1	0	0	0	0	1	1
695	1	2	64	9.41667	2	1	20.3	0	9999	9999	9999	9999	0	0	0	0	0	0	0	0	0	0	0
695	2	2	64	9.58333	2	1	20.3	1	0	0	0	1	0	0	0	0	0	0	0	0	0	0	0
695	3	2	64	10.5833	3	1	23.3	1	1	0	0	1	0	1	0	1	0	0	0	0	0	1	1
697	1	2	64	48.4167	7	1	39.4	1	0	0	0	1	0	0	0	0	0	0	0	0	0	0	0
697	2	2	64	48.5833	7	1	39.4	1	0	0	0	1	0	0	0	0	0	0	0	0	0	0	0
697	3	2	64	49.5833	7	1	38	0	9999	9999	9999	9999	0	0	0	0	0	0	0	0	0	0	0
698	1	2	64	47.4167	7	2	36.1	1	0	0	0	1	0	0	0	0	0	0	0	0	0	0	0
698	2	2	64	47.5833	7	2	36.1	0	9999	9999	9999	9999	0	0	0	0	0	0	0	0	0	0	0
698	3	2	64	48.5833	7	2	36	0	9999	9999	9999	9999	0	0	0	0	0	0	0	0	0	0	0
699	1	2	64	16.4167	4	1	39.8	0	9999	9999	9999	9999	0	0	0	0	0	0	0	0	0	0	0
699	2	2	64	16.5833	4	1	39.8	0	9999	9999	9999	9999	0	0	0	0	0	0	0	0	0	0	0
699	3	2	64	17.5833	4	1	44.2	0	9999	9999	9999	9999	0	0	0	0	0	0	0	0	0	0	0
701	1	2	64	11.4167	3	1	25.6	0	9999	9999	9999	9999	0	0	0	0	0	0	0	0	0	0	0
701	2	2	64	11.5833	3	1	25.6	0	9999	9999	9999	9999	0	0	0	0	0	0	0	0	0	0	0
701	3	2	64	12.5833	3	1	29.3	0	9999	9999	9999	9999	0	0	0	0	0	0	0	0	0	0	0
702	1	2	64	48.4167	7	1	59.1	0	9999	9999	9999	9999	0	0	0	0	0	0	0	0	0	0	0
702	2	2	64	48.5833	7	1	59.1	0	9999	9999	9999	9999	0	0	0	0	0	0	0	0	0	0	0
702	3	2	64	49.5833	7	1	59.9	0	9999	9999	9999	9999	0	0	0	0	0	0	0	0	0	0	0
703	1	2	64	44.4167	7	2	40	0	9999	9999	9999	9999	0	0	0	0	0	0	0	0	0	0	0
703	2	2	64	44.5833	7	2	40	0	9999	9999	9999	9999	0	0	0	0	0	0	0	0	0	0	0
703	3	2	64	45.5833	7	2	41.6	0	9999	9999	9999	9999	0	0	0	0	0	0	0	0	0	0	0
705	1	2	64	22.4167	5	1	65.5	1	0	0	0	1	0	0	0	0	0	0	0	0	0	0	0
705	2	2	64	22.5833	5	1	65.5	0	9999	9999	9999	9999	0	0	0	0	0	0	0	0	0	0	0
706	1	2	64	50.4167	7	1	52.6	0	9999	9999	9999	9999	0	0	0	0	0	0	0	0	0	0	0
706	2	2	64	50.5833	7	1	52.6	0	9999	9999	9999	9999	0	0	0	0	0	0	0	0	0	0	0
706	3	2	64	51.5833	7	1	53.3	1	0	0	0	1	0	0	0	0	0	0	0	0	0	0	0
707	1	2	64	48.4167	7	2	49.3	0	9999	9999	9999	9999	0	0	0	0	0	0	0	0	0	0	0
707	2	2	64	48.5833	7	2	49.3	0	9999	9999	9999	9999	0	0	0	0	0	0	0	0	0	0	0
707	3	2	64	49.5833	7	2	50.3	0	9999	9999	9999	9999	0	0	0	0	0	0	0	0	0	0	0
708	1	2	64	23.4167	5	2	48.8	1	0	0	0	1	0	0	0	0	0	0	0	0	0	0	0
708	2	2	64	23.5833	5	2	48.8	0	9999	9999	9999	9999	0	0	0	0	0	0	0	0	0	0	0
708	3	2	64	24.5833	5	2	54.2	0	9999	9999	9999	9999	0	0	0	0	0	0	0	0	0	0	0
709	3	2	64	21.4167	5	2	45	0	9999	9999	9999	9999	0	0	0	0	0	0	0	0	0	0	0
710	1	2	64	20.4167	5	2	43.4	0	9999	9999	9999	9999	0	0	0	0	0	0	0	0	0	0	0
710	2	2	64	20.5833	5	2	43.4	0	9999	9999	9999	9999	0	0	0	0	0	0	0	0	0	0	0
711	1	2	64	16.4167	4	1	37.3	0	9999	9999	9999	9999	0	0	0	0	0	0	0	0	0	0	0
711	2	2	64	16.5833	4	1	37.3	0	9999	9999	9999	9999	0	0	0	0	0	0	0	0	0	0	0
711	3	2	64	17.5833	4	1	45.9	0	9999	9999	9999	9999	0	0	0	0	0	0	0	0	0	0	0
713	1	2	64	23.4167	5	1	50.3	0	9999	9999	9999	9999	0	0	0	0	0	0	0	0	0	0	0
713	2	2	64	23.5833	5	1	50.3	0	9999	9999	9999	9999	0	0	0	0	0	0	0	0	0	0	0
713	3	2	64	24.5833	5	1	51.2	1	0	0	0	1	0	0	0	0	0	0	0	0	0	0	1
715	2	2	64	38.4167	7	1	51.1	0	9999	9999	9999	9999	0	0	0	0	0	0	0	0	0	0	0
715	3	2	64	39.4167	7	1	52.5	0	9999	9999	9999	9999	0	0	0	0	0	0	0	0	0	0	0
716	2	2	64	36.4167	7	2	47.5	0	9999	9999	9999	9999	0	0	0	0	0	0	0	0	0	0	0
716	3	2	64	37.4167	7	2	51.9	0	9999	9999	9999	9999	0	0	0	0	0	0	0	0	0	0	0
718	1	2	64	45.4167	7	1	52.3	0	9999	9999	9999	9999	0	0	0	0	0	0	0	0	0	0	0
718	2	2	64	45.5833	7	1	52.3	0	9999	9999	9999	9999	0	0	0	0	0	0	0	0	0	0	0
718	3	2	64	46.5833	7	1	51	0	9999	9999	9999	9999	0	0	0	0	0	0	0	0	0	0	0
719	1	2	64	43.4167	7	2	35.8	0	9999	9999	9999	9999	0	0	0	0	0	0	0	0	0	0	0
719	2	2	64	43.5833	7	2	35.8	0	9999	9999	9999	9999	0	0	0	0	0	0	0	0	0	0	0
719	3	2	64	44.5833	7	2	39.4	0	9999	9999	9999	9999	0	0	0	0	0	0	0	0	0	0	0
720	1	2	64	23.4167	5	2	39	0	9999	9999	9999	9999	0	0	0	0	0	0	0	0	0	0	0
720	2	2	64	23.5833	5	2	39	0	9999	9999	9999	9999	0	0	0	0	0	0	0	0	0	0	0
721	1	2	64	18.4167	4	1	42.8	0	9999	9999	9999	9999	0	0	0	0	0	0	0	0	0	0	0
721	2	2	64	18.5833	4	1	42.8	1	0	0	0	1	1	1	0	1	0	0	0	0	0	0	0
721	3	2	64	19.5833	4	1	46.9	0	9999	9999	9999	9999	0	0	0	0	0	0	0	0	0	0	0
722	1	2	64	16.4167	4	1	40.4	0	9999	9999	9999	9999	0	0	0	0	0	0	0	0	0	0	0
722	2	2	64	16.5833	4	1	40.4	1	0	0	0	1	0	1	0	1	0	0	0	0	0	0	0
723	1	2	64	14.4167	3	2	36.4	1	1	1	0	1	0	1	0	1	0	0	0	0	0	0	0
724	1	2	64	65.4167	7	2	43.8	1	0	0	0	1	0	0	0	0	0	0	0	0	0	0	0
724	2	2	64	65.5833	7	2	43.8	0	9999	9999	9999	9999	0	0	0	0	0	0	0	0	0	0	0
724	3	2	64	66.5833	7	2	40.8	1	0	0	0	1	0	0	0	0	0	0	0	0	0	0	1
726	1	2	64	51.4167	7	2	33.6	0	9999	9999	9999	9999	0	0	0	0	0	0	0	0	0	0	0
726	2	2	64	51.5833	7	2	33.6	0	9999	9999	9999	9999	0	0	0	0	0	0	0	0	0	0	0
726	3	2	64	52.5833	7	2	31.8	0	9999	9999	9999	9999	0	0	0	0	0	0	0	0	0	0	0
727	1	2	64	33.4167	7	1	46.2	1	0	0	0	1	0	1	0	1	0	0	0	0	0	0	0
727	2	2	64	33.5833	7	1	46.2	1	0	0	0	1	0	1	1	0	0	0	0	0	0	0	0
727	3	2	64	34.5833	7	1	49.4	0	9999	9999	9999	9999	0	0	0	0	0	0	0	0	0	0	0
728	2	2	64	31.4167	7	1	47.5	1	0	0	0	1	0	0	0	0	0	0	0	0	1	0	0
728	3	2	64	32.4167	7	1	47.8	1	0	0	0	1	0	0	0	0	0	0	0	0	0	0	1
729	1	2	64	23.4167	5	2	41.3	1	0	0	0	1	0	0	0	0	0	0	0	0	0	0	0
729	2	2	64	23.5833	5	2	41.3	0	9999	9999	9999	9999	0	0	0	0	0	0	0	0	0	0	0
729	3	2	64	24.5833	5	2	43.2	0	9999	9999	9999	9999	0	0	0	0	0	0	0	0	0	0	0
730	1	2	64	30.4167	7	2	46.6	1	0	0	0	1	0	0	0	0	0	0	0	0	0	0	0
730	2	2	64	30.5833	7	2	46.6	0	9999	9999	9999	9999	0	0	0	0	0	0	0	0	0	0	0
730	3	2	64	31.5833	7	2	51	0	9999	9999	9999	9999	0	0	0	0	0	0	0	0	0	0	0
731	1	2	64	4	1	2	11.2	1	0	0	0	1	0	0	0	0	0	0	0	0	0	0	0
731	2	2	64	4.16667	1	2	11.2	1	1	1	0	1	0	0	0	0	0	0	0	0	0	0	0
731	3	2	64	5.16667	2	2	12.7	1	0	0	0	1	1	1	0	0	1	0	0	0	0	1	1
732	1	2	64	13.4167	3	1	48.6	0	9999	9999	9999	9999	0	0	0	0	0	0	0	0	0	0	0
732	2	2	64	13.5833	3	1	48.6	1	0	0	0	1	0	0	0	0	0	0	0	0	0	0	0
732	3	2	64	14.5833	3	1	50.3	0	9999	9999	9999	9999	0	0	0	0	0	0	0	0	0	0	0
733	1	2	64	53.4167	7	1	40	1	0	0	0	1	0	0	0	0	0	0	0	0	0	0	0
733	2	2	64	53.5833	7	1	40	1	0	0	0	1	1	0	0	0	0	0	0	0	0	0	0
733	3	2	64	54.5833	7	1	42.8	1	0	0	0	1	0	1	0	0	1	0	0	0	0	1	1
734	1	2	64	48.4167	7	2	38.9	0	9999	9999	9999	9999	0	0	0	0	0	0	0	0	0	0	0
734	2	2	64	48.5833	7	2	38.9	0	9999	9999	9999	9999	0	0	0	0	0	0	0	0	0	0	0
734	3	2	64	49.5833	7	2	39.6	1	0	0	0	1	0	0	0	0	0	0	0	0	0	1	1
735	1	2	64	28.4167	6	1	55.4	0	9999	9999	9999	9999	0	0	0	0	0	0	0	0	0	0	0
735	2	2	64	28.5833	6	1	55.4	0	9999	9999	9999	9999	0	0	0	0	0	0	0	0	0	0	0
735	3	2	64	29.5833	6	1	58	1	0	0	0	1	0	1	1	0	0	0	0	0	0	1	1
736	1	2	64	26.4167	6	2	37.4	0	9999	9999	9999	9999	1	0	0	0	0	0	0	0	1	0	0
736	2	2	64	26.5833	6	2	37.4	0	9999	9999	9999	9999	0	0	0	0	0	0	0	0	0	0	0
736	3	2	64	27.5833	6	2	46.5	1	0	0	0	1	0	1	0	1	0	0	0	0	0	1	1
737	1	2	64	5.66667	2	1	14.4	0	9999	9999	9999	9999	0	0	0	0	0	0	0	0	0	0	0
737	2	2	64	5.83333	2	1	14.4	0	9999	9999	9999	9999	0	0	0	0	0	0	0	0	0	0	0
737	3	2	64	6.83333	2	1	17.8	0	9999	9999	9999	9999	0	0	0	0	0	0	0	0	0	1	1
738	1	2	64	46.4167	7	1	54	0	9999	9999	9999	9999	0	0	0	0	0	0	0	0	0	0	0
738	2	2	64	46.5833	7	1	54	1	0	0	0	1	0	0	0	0	0	0	0	0	0	0	0
738	3	2	64	47.5833	7	1	53.4	1	0	0	0	0	0	0	0	0	0	0	0	0	0	0	1
739	1	2	64	43.4167	7	2	50.2	1	0	0	0	1	0	1	0	0	1	0	0	0	0	0	0
739	2	2	64	43.5833	7	2	50.2	1	0	0	0	1	0	1	0	1	0	0	0	0	0	0	0
739	3	2	64	44.5833	7	2	55.2	0	9999	9999	9999	9999	0	0	0	0	0	0	0	0	0	0	0
740	3	2	64	23.4167	5	1	55.8	1	0	0	0	1	0	0	0	0	0	0	0	0	0	0	1
741	1	2	64	21.4167	5	2	45.6	0	9999	9999	9999	9999	0	0	0	0	0	0	0	0	0	0	0
741	2	2	64	21.5833	5	2	45.6	0	9999	9999	9999	9999	0	0	0	0	0	0	0	0	0	0	0
741	3	2	64	22.5833	5	2	48.6	0	9999	9999	9999	9999	0	0	0	0	0	0	0	0	0	0	0
743	1	2	64	13.4167	3	1	24.4	0	9999	9999	9999	9999	0	0	0	0	0	0	0	0	0	0	0
743	2	2	64	13.5833	3	1	24.4	0	9999	9999	9999	9999	0	0	0	0	0	0	0	0	0	0	0
743	3	2	64	14.5833	3	1	39	0	9999	9999	9999	9999	0	0	0	0	0	0	0	0	0	0	0
744	1	2	64	15.4167	4	1	45.9	0	9999	9999	9999	9999	0	0	0	0	0	0	0	0	0	0	0
744	2	2	64	15.5833	4	1	45.9	0	9999	9999	9999	9999	0	0	0	0	0	0	0	0	0	0	0
744	3	2	64	16.5833	4	1	52.5	0	9999	9999	9999	9999	0	0	0	0	0	0	0	0	0	0	0
745	1	2	64	36.4167	7	1	46.8	1	0	0	0	1	0	0	0	0	0	0	0	0	1	0	0
745	2	2	64	36.5833	7	1	46.8	1	0	0	0	1	0	0	0	0	0	0	0	0	0	0	0
745	3	2	64	37.5833	7	1	46.4	1	0	0	0	1	0	0	0	0	0	0	0	0	0	1	1
746	1	2	64	35.4167	7	2	49.1	0	9999	9999	9999	9999	0	0	0	0	0	0	0	0	0	0	0
746	2	2	64	35.5833	7	2	49.1	1	0	0	0	1	0	0	0	0	0	0	0	0	0	0	0
746	3	2	64	36.5833	7	2	49.7	0	9999	9999	9999	9999	0	0	0	0	0	0	0	0	0	1	1
747	3	2	64	16.4167	4	1	39.8	1	1	1	1	1	0	1	0	0	1	0	0	0	0	1	1
749	1	2	64	63.4167	7	1	9999	1	0	0	0	1	0	1	0	1	0	0	0	0	0	0	0
749	2	2	64	63.5833	7	1	9999	1	0	0	0	1	0	0	0	0	0	0	0	0	0	0	0
749	3	2	64	64.5833	7	1	41.2	1	0	0	0	1	0	0	0	0	0	0	0	0	0	0	1
750	1	2	64	58.4167	7	2	34.8	0	9999	9999	9999	9999	0	0	0	0	0	0	0	0	0	0	0
750	2	2	64	58.5833	7	2	34.8	0	9999	9999	9999	9999	0	0	0	0	0	0	0	0	0	0	0
750	3	2	64	59.5833	7	2	34.4	0	9999	9999	9999	9999	0	0	0	0	0	0	0	0	0	0	0
751	1	2	64	47.4167	7	1	45.9	1	0	0	0	1	1	1	0	1	0	0	0	0	0	0	0
751	2	2	64	47.5833	7	1	45.9	1	0	0	0	1	0	0	0	0	0	0	0	0	0	0	0
751	3	2	64	48.5833	7	1	46.4	1	0	0	0	1	0	0	0	0	0	0	0	0	0	0	1
752	1	2	64	45.4167	7	2	54.3	0	9999	9999	9999	9999	0	0	0	0	0	0	0	0	0	0	0
752	2	2	64	45.5833	7	2	54.3	0	9999	9999	9999	9999	0	0	0	0	0	0	0	0	0	0	0
753	1	2	64	26.4167	6	1	61.7	0	9999	9999	9999	9999	0	0	0	0	0	0	0	0	0	0	0
753	2	2	64	26.5833	6	1	61.7	0	9999	9999	9999	9999	0	0	0	0	0	0	0	0	0	0	0
753	3	2	64	27.5833	6	1	64.5	1	0	0	0	1	0	0	0	0	0	0	0	0	0	0	1
754	1	2	64	23.4167	5	1	39	0	9999	9999	9999	9999	0	0	0	0	0	0	0	0	0	0	0
754	2	2	64	23.5833	5	1	39	0	9999	9999	9999	9999	0	0	0	0	0	0	0	0	0	0	0
754	3	2	64	24.5833	5	1	43.9	0	9999	9999	9999	9999	0	0	0	0	0	0	0	0	0	0	0
755	1	2	64	25.4167	6	2	42.6	0	9999	9999	9999	9999	0	0	0	0	0	0	0	0	0	0	0
755	2	2	64	25.5833	6	2	42.6	0	9999	9999	9999	9999	0	0	0	0	0	0	0	0	0	0	0
755	3	2	64	26.5833	6	2	45.7	0	9999	9999	9999	9999	0	0	0	0	0	0	0	0	0	0	0
756	1	2	64	38.4167	7	1	40.1	0	9999	9999	9999	9999	0	0	0	0	0	0	0	0	0	0	0
756	2	2	64	38.5833	7	1	40.1	1	0	0	0	1	0	0	0	0	0	0	0	0	0	0	0
756	3	2	64	39.5833	7	1	44.6	0	9999	9999	9999	9999	0	0	0	0	0	0	0	0	0	0	0
757	1	2	64	31.4167	7	2	55.7	0	9999	9999	9999	9999	0	0	0	0	0	0	0	0	0	0	0
757	2	2	64	31.5833	7	2	55.7	0	9999	9999	9999	9999	0	0	0	0	0	0	0	0	0	0	0
757	3	2	64	32.5833	7	2	60.6	0	9999	9999	9999	9999	0	0	0	0	0	0	0	0	0	0	0
758	1	2	64	21.4167	5	1	46.2	1	1	0	0	0	0	1	0	1	0	0	0	0	0	0	0
758	2	2	64	21.5833	5	1	46.2	0	9999	9999	9999	9999	0	0	0	0	0	0	0	0	0	0	0
758	3	2	64	22.5833	5	1	46.7	1	0	0	0	1	0	0	0	0	0	0	0	0	0	0	1
759	2	2	64	13.4167	3	2	34.6	1	1	1	0	0	1	1	0	0	1	1	0	0	0	0	0
760	1	2	64	39.4167	7	1	43.7	0	9999	9999	9999	9999	0	0	0	0	0	0	0	0	0	0	0
760	2	2	64	39.5833	7	1	43.7	0	9999	9999	9999	9999	0	0	0	0	0	0	0	0	0	0	0
760	3	2	64	40.5833	7	1	46.9	0	9999	9999	9999	9999	0	0	0	0	0	0	0	0	0	0	0
761	2	2	64	35.4167	7	2	35.9	0	9999	9999	9999	9999	0	0	0	0	0	0	0	0	0	0	0
761	3	2	64	36.4167	7	2	38.2	0	9999	9999	9999	9999	0	0	0	0	0	0	0	0	0	0	0
762	1	2	64	18.4167	4	1	41.7	0	9999	9999	9999	9999	0	0	0	0	0	0	0	0	0	0	0
762	2	2	64	18.5833	4	1	41.7	1	1	1	0	1	1	0	0	0	0	0	0	0	0	0	0
762	3	2	64	19.5833	4	1	44.1	0	9999	9999	9999	9999	0	0	0	0	0	0	0	0	0	0	0
763	1	2	64	16.4167	4	2	35	1	1	0	0	0	0	1	0	1	0	0	0	0	0	0	0
763	2	2	64	16.5833	4	2	35	0	9999	9999	9999	9999	0	0	0	0	0	0	0	0	0	0	0
764	3	2	64	14.4167	3	2	31.4	0	9999	9999	9999	9999	0	0	0	0	0	0	0	0	0	0	0
767	1	2	64	30.4167	7	1	41.6	0	9999	9999	9999	9999	0	0	0	0	0	0	0	0	0	0	0
767	2	2	64	30.5833	7	1	41.6	0	9999	9999	9999	9999	0	0	0	0	0	0	0	0	0	0	0
767	3	2	64	31.5833	7	1	45.2	0	9999	9999	9999	9999	0	0	0	0	0	0	0	0	0	0	0
768	1	2	64	27.4167	6	2	34.8	0	9999	9999	9999	9999	0	0	0	0	0	0	0	0	0	0	0
768	2	2	64	27.5833	6	2	34.8	0	9999	9999	9999	9999	0	0	0	0	0	0	0	0	0	0	0
768	3	2	64	28.5833	6	2	38.9	0	9999	9999	9999	9999	0	0	0	0	0	0	0	0	0	0	0
769	3	2	64	10.4167	3	2	23.4	0	9999	9999	9999	9999	0	0	0	0	0	0	0	0	0	0	0
771	1	2	64	5.33333	2	2	10.7	0	9999	9999	9999	9999	0	0	0	0	0	0	0	0	0	0	0
771	2	2	64	5.5	2	2	10.7	1	0	0	0	1	0	0	0	0	0	0	0	0	0	0	0
772	2	2	64	65.4167	7	2	47.5	0	9999	9999	9999	9999	0	0	0	0	0	0	0	0	0	0	0
772	3	2	64	66.4167	7	2	42.2	0	9999	9999	9999	9999	0	0	0	0	0	0	0	0	0	0	0
773	1	2	64	31.4167	7	1	54.5	0	9999	9999	9999	9999	0	0	0	0	0	0	0	0	0	0	0
773	2	2	64	31.5833	7	1	54.5	0	9999	9999	9999	9999	0	0	0	0	0	0	0	0	0	0	0
774	1	2	64	28.4167	6	2	34.6	0	9999	9999	9999	9999	0	0	0	0	0	0	0	0	0	0	0
774	2	2	64	28.5833	6	2	34.6	0	9999	9999	9999	9999	0	0	0	0	0	0	0	0	0	0	0
775	1	2	64	4.5	1	2	11.2	0	9999	9999	9999	9999	0	0	0	0	0	0	0	0	0	0	0
775	2	2	64	4.66667	1	2	11.2	0	9999	9999	9999	9999	0	0	0	0	0	0	0	0	0	0	0
776	1	2	64	44.4167	7	1	39.8	1	0	0	0	1	0	0	0	0	0	0	0	0	0	0	0
776	2	2	64	44.5833	7	1	39.8	1	0	0	0	1	0	0	0	0	0	0	0	0	0	0	0
776	3	2	64	45.5833	7	1	40.5	1	0	0	0	1	0	0	0	0	0	0	0	0	0	0	1
777	1	2	64	39.4167	7	2	36.8	0	9999	9999	9999	9999	0	0	0	0	0	0	0	0	0	0	0
777	2	2	64	39.5833	7	2	36.8	0	9999	9999	9999	9999	0	0	0	0	0	0	0	0	0	0	0
777	3	2	64	40.5833	7	2	37.5	0	9999	9999	9999	9999	0	0	0	0	0	0	0	0	0	0	0
778	1	2	64	19.4167	4	2	36.8	0	9999	9999	9999	9999	0	0	0	0	0	0	0	0	0	0	0
778	2	2	64	19.5833	4	2	36.8	0	9999	9999	9999	9999	0	0	0	0	0	0	0	0	0	0	0
778	3	2	64	20.5833	5	2	40.2	0	9999	9999	9999	9999	0	0	0	0	0	0	0	0	0	0	0
780	1	2	64	15.4167	4	2	43.1	0	9999	9999	9999	9999	0	0	0	0	0	0	0	0	0	0	0
780	2	2	64	15.5833	4	2	43.1	0	9999	9999	9999	9999	0	0	0	0	0	0	0	0	0	0	0
780	3	2	64	16.5833	4	2	45.5	0	9999	9999	9999	9999	0	0	0	0	0	0	0	0	0	0	0
781	1	2	64	75.4167	7	2	29.6	0	9999	9999	9999	9999	0	0	0	0	0	0	0	0	0	0	0
781	2	2	64	75.5833	7	2	29.6	1	1	0	0	1	0	1	0	1	0	0	0	0	0	0	0
781	3	2	64	76.5833	7	2	30.9	0	9999	9999	9999	9999	0	0	0	0	0	0	0	0	0	0	0
782	1	2	64	53.4167	7	1	49.5	0	9999	9999	9999	9999	0	0	0	0	0	0	0	0	0	0	0
782	2	2	64	53.5833	7	1	49.5	1	0	0	0	1	0	0	0	0	0	0	0	0	0	0	0
782	3	2	64	54.5833	7	1	47	0	9999	9999	9999	9999	0	0	0	0	0	0	0	0	0	0	0
783	1	2	64	50.4167	7	2	35.8	1	0	0	0	1	0	0	0	0	0	0	0	0	0	0	0
783	2	2	64	50.5833	7	2	35.8	1	0	0	0	1	0	0	0	0	0	0	0	0	0	0	0
783	3	2	64	51.5833	7	2	38.4	0	9999	9999	9999	9999	0	0	0	0	0	0	0	0	0	0	0
784	1	2	64	25.4167	6	1	47.5	0	9999	9999	9999	9999	0	0	0	0	0	0	0	0	0	0	0
784	2	2	64	25.5833	6	1	47.5	0	9999	9999	9999	9999	0	0	0	0	0	0	0	0	0	0	0
784	3	2	64	26.5833	6	1	52.7	0	9999	9999	9999	9999	0	0	0	0	0	0	0	0	0	0	0
785	1	2	64	25.4167	6	2	39.9	0	9999	9999	9999	9999	0	0	0	0	0	0	0	0	0	0	0
785	2	2	64	25.5833	6	2	39.9	0	9999	9999	9999	9999	0	0	0	0	0	0	0	0	0	0	0
785	3	2	64	26.5833	6	2	42.1	0	9999	9999	9999	9999	0	0	0	0	0	0	0	0	0	0	0
786	1	2	64	23.4167	5	1	49.6	1	1	0	0	1	0	1	0	0	1	0	0	0	0	0	0
786	2	2	64	23.5833	5	1	49.6	0	9999	9999	9999	9999	0	0	0	0	0	0	0	0	0	0	0
786	3	2	64	24.5833	5	1	54.6	0	9999	9999	9999	9999	0	0	0	0	0	0	0	0	0	0	0
787	1	2	64	20.4167	5	1	50.3	0	9999	9999	9999	9999	0	0	0	0	0	0	0	0	0	0	0
788	2	2	64	16.4167	4	1	46.2	1	1	0	0	1	0	1	1	0	0	0	0	0	0	0	0
788	3	2	64	17.4167	4	1	48.1	0	9999	9999	9999	9999	0	0	0	0	0	0	0	0	0	0	0
789	1	2	64	30.4167	7	1	56.5	0	9999	9999	9999	9999	0	0	0	0	0	0	0	0	0	0	0
789	2	2	64	30.5833	7	1	56.5	0	9999	9999	9999	9999	0	0	0	0	0	0	0	0	0	0	0
789	3	2	64	31.5833	7	1	57.3	0	9999	9999	9999	9999	0	0	0	0	0	0	0	0	0	0	0
790	1	2	64	28.4167	6	2	40	0	9999	9999	9999	9999	0	0	0	0	0	0	0	0	0	0	0
790	2	2	64	28.5833	6	2	40	1	0	0	0	1	0	0	0	0	0	0	0	0	0	0	0
790	3	2	64	29.5833	6	2	40.6	0	9999	9999	9999	9999	0	0	0	0	0	0	0	0	0	0	0
791	1	2	64	29.4167	6	2	45.4	0	9999	9999	9999	9999	0	0	0	0	0	0	0	0	0	0	0
791	2	2	64	29.5833	6	2	45.4	0	9999	9999	9999	9999	0	0	0	0	0	0	0	0	0	0	0
791	3	2	64	30.5833	7	2	47.2	1	0	1	1	1	0	1	0	0	1	0	0	0	0	1	1
795	2	2	64	36.4167	7	2	34.4	0	9999	9999	9999	9999	0	0	0	0	0	0	0	0	0	0	0
795	3	2	64	37.4167	7	2	35.1	1	0	0	1	1	0	1	0	0	1	0	0	0	0	1	1
798	1	2	64	53.4167	7	2	15	0	9999	9999	9999	9999	0	0	0	0	0	0	0	0	0	0	0
798	2	2	64	53.5833	7	2	15	0	9999	9999	9999	9999	0	0	0	0	0	0	0	0	0	0	0
798	3	2	64	54.5833	7	2	17.7	0	9999	9999	9999	9999	0	0	0	0	0	0	0	0	0	1	1
799	1	2	64	33.4167	7	1	32.5	1	0	0	0	1	0	0	0	0	0	0	0	0	0	0	0
799	2	2	64	33.5833	7	1	32.5	0	9999	9999	9999	9999	0	0	0	0	0	0	0	0	0	0	0
799	3	2	64	34.5833	7	1	32.7	0	9999	9999	9999	9999	0	0	0	0	0	0	0	0	0	1	1
800	1	2	64	28.4167	6	2	36.9	0	9999	9999	9999	9999	0	0	0	0	0	0	0	0	0	0	0
800	2	2	64	28.5833	6	2	36.9	0	9999	9999	9999	9999	0	0	0	0	0	0	0	0	0	0	0
800	3	2	64	29.5833	6	2	36.5	0	9999	9999	9999	9999	0	0	0	0	0	0	0	0	0	1	1
801	1	2	64	24.4167	5	1	36.4	1	0	0	0	1	0	0	0	0	0	0	0	0	0	0	0
801	2	2	64	24.5833	5	1	36.4	1	0	0	0	1	0	0	0	0	0	0	0	0	0	0	0
801	3	2	64	25.5833	6	1	36.5	0	9999	9999	9999	9999	0	0	0	0	0	0	0	0	0	1	1
802	1	2	64	21.4167	5	1	55.2	1	0	0	0	1	0	1	0	1	0	0	0	0	0	0	0
802	2	2	64	21.5833	5	1	55.2	0	9999	9999	9999	9999	0	0	0	0	0	0	0	0	0	0	0
802	3	2	64	22.5833	5	1	59.6	0	9999	9999	9999	9999	0	0	0	0	0	0	0	0	0	1	1
803	1	2	64	16.4167	4	1	48.3	0	9999	9999	9999	9999	0	0	0	0	0	0	0	0	0	0	0
804	1	2	64	9.41667	2	2	43.2	0	9999	9999	9999	9999	0	0	0	0	0	0	0	0	0	0	0
804	2	2	64	9.58333	2	2	43.2	1	0	0	0	1	1	0	0	0	0	0	0	0	0	0	0
804	3	2	64	10.5833	3	2	48.5	1	1	1	0	1	0	1	0	0	1	0	0	0	0	1	1
805	1	2	64	38.4167	7	1	39.4	0	9999	9999	9999	9999	0	0	0	0	0	0	0	0	0	0	0
805	2	2	64	38.5833	7	1	39.4	0	9999	9999	9999	9999	0	0	0	0	0	0	0	0	0	0	0
805	3	2	64	39.5833	7	1	46.9	0	9999	9999	9999	9999	0	0	0	0	0	0	0	0	0	0	0
806	1	2	64	33.4167	7	2	47.5	0	9999	9999	9999	9999	0	0	0	0	0	0	0	0	0	0	0
806	2	2	64	33.5833	7	2	47.5	0	9999	9999	9999	9999	0	0	0	0	0	0	0	0	0	0	0
806	3	2	64	34.5833	7	2	49.1	0	9999	9999	9999	9999	0	0	0	0	0	0	0	0	0	0	0
807	2	2	64	18.4167	4	2	43.7	1	0	0	1	1	0	0	0	0	0	0	0	0	0	0	0
807	3	2	64	19.4167	4	2	43.3	0	9999	9999	9999	9999	0	0	0	0	0	0	0	0	0	0	0
808	1	2	64	14.4167	3	1	38.2	0	9999	9999	9999	9999	0	0	0	0	0	0	0	0	0	0	0
808	2	2	64	14.5833	3	1	38.2	0	9999	9999	9999	9999	0	0	0	0	0	0	0	0	0	0	0
808	3	2	64	15.5833	4	1	43.5	0	9999	9999	9999	9999	0	0	0	0	0	0	0	0	0	0	0
810	1	2	64	57.4167	7	1	42.3	0	9999	9999	9999	9999	0	0	0	0	0	0	0	0	0	0	0
810	2	2	64	57.5833	7	1	42.3	0	9999	9999	9999	9999	0	0	0	0	0	0	0	0	0	0	0
810	3	2	64	58.5833	7	1	41.3	0	9999	9999	9999	9999	0	0	0	0	0	0	0	0	0	0	0
811	1	2	64	36.4167	7	1	49.9	1	0	1	0	1	0	1	0	1	0	0	0	0	0	0	0
811	2	2	64	36.5833	7	1	49.9	1	0	0	0	1	0	0	0	0	0	0	0	0	0	0	0
811	3	2	64	37.5833	7	1	57.1	0	9999	9999	9999	9999	0	0	0	0	0	0	0	0	0	0	0
812	1	2	64	34.4167	7	2	34.9	1	0	0	0	1	0	1	0	1	0	0	0	0	0	0	0
812	2	2	64	34.5833	7	2	34.9	1	0	0	0	1	0	1	0	1	0	0	0	0	0	0	0
812	3	2	64	35.5833	7	2	42.2	0	9999	9999	9999	9999	0	0	0	0	0	0	0	0	0	0	0
816	1	2	64	27.4167	6	1	41.7	0	9999	9999	9999	9999	0	0	0	0	0	0	0	0	0	0	0
816	2	2	64	27.5833	6	1	41.7	0	9999	9999	9999	9999	0	0	0	0	0	0	0	0	0	0	0
817	1	2	64	24.4167	5	2	36.6	0	9999	9999	9999	9999	0	0	0	0	0	0	0	0	0	0	0
817	2	2	64	24.5833	5	2	36.6	0	9999	9999	9999	9999	0	0	0	0	0	0	0	0	0	0	0
818	1	2	64	5.25	2	2	15.7	1	0	0	0	1	0	1	0	1	0	0	0	0	0	0	0
818	2	2	64	5.41667	2	2	15.7	1	1	0	0	1	0	1	0	1	0	0	0	0	0	0	0
818	3	2	64	6.41667	2	2	18.3	0	9999	9999	9999	9999	0	0	0	0	0	0	0	0	0	0	0
819	1	2	64	25.4167	6	1	49.2	0	9999	9999	9999	9999	0	0	0	0	0	0	0	0	0	0	0
819	2	2	64	25.5833	6	1	49.2	0	9999	9999	9999	9999	0	0	0	0	0	0	0	0	0	0	0
819	3	2	64	26.5833	6	1	49.7	0	9999	9999	9999	9999	0	0	0	0	0	0	0	0	0	0	0
820	1	2	64	23.4167	5	2	39.2	0	9999	9999	9999	9999	0	0	0	0	0	0	0	0	0	0	0
820	2	2	64	23.5833	5	2	39.2	0	9999	9999	9999	9999	0	0	0	0	0	0	0	0	0	0	0
820	3	2	64	24.5833	5	2	50.9	0	9999	9999	9999	9999	0	0	0	0	0	0	0	0	0	0	0
822	1	2	64	2.66667	1	1	11.9	1	0	1	0	1	0	1	0	1	0	0	0	0	0	0	0
822	2	2	64	2.83333	1	1	11.9	0	9999	9999	9999	9999	0	0	0	0	0	0	0	0	0	0	0
822	3	2	64	3.83333	1	1	13.1	0	9999	9999	9999	9999	0	0	0	0	0	0	0	0	0	0	0
823	1	2	64	25	5	2	41.7	0	9999	9999	9999	9999	0	0	0	0	0	0	0	0	0	0	0
823	2	2	64	25.1667	6	2	41.7	0	9999	9999	9999	9999	0	0	0	0	0	0	0	0	0	0	0
823	3	2	64	26.1667	6	2	41.9	0	9999	9999	9999	9999	0	0	0	0	0	0	0	0	0	0	0
824	1	2	64	2	1	1	9.1	0	9999	9999	9999	9999	0	0	0	0	0	0	0	0	0	0	0
824	3	2	64	3.16667	1	1	11.5	0	9999	9999	9999	9999	0	0	0	0	0	0	0	0	0	0	0
825	1	2	64	0.583333	1	1	6	1	0	0	0	1	0	1	1	0	0	0	0	0	0	0	0
825	2	2	64	0.75	1	1	6	1	0	0	0	1	1	0	0	0	0	0	0	0	0	0	0
825	3	2	64	1.75	1	1	7.7	1	0	0	0	1	0	0	0	0	0	0	0	0	1	1	1
826	1	2	64	3	1	2	9.8	0	9999	9999	9999	9999	0	0	0	0	0	0	0	0	0	0	0
826	2	2	64	3.16667	1	2	9.8	0	9999	9999	9999	9999	0	0	0	0	0	0	0	0	0	0	0
826	3	2	64	4.16667	1	2	11.8	0	9999	9999	9999	9999	0	0	0	0	0	0	0	0	0	0	0
827	1	2	64	18	4	2	48	0	9999	9999	9999	9999	0	0	0	0	0	0	0	0	0	0	0
827	2	2	64	18.1667	4	2	48	0	9999	9999	9999	9999	0	0	0	0	0	0	0	0	0	0	0
828	1	2	64	22	5	2	38	0	9999	9999	9999	9999	0	0	0	0	0	0	0	0	0	0	0
828	2	2	64	22.1667	5	2	38	0	9999	9999	9999	9999	0	0	0	0	0	0	0	0	0	0	0
828	3	2	64	23.1667	5	2	39	0	9999	9999	9999	9999	0	0	0	0	0	0	0	0	0	0	0
829	1	2	64	0.0833333	1	2	3	0	9999	9999	9999	9999	0	0	0	0	0	0	0	0	0	0	0
829	2	2	64	0.25	1	2	3	0	9999	9999	9999	9999	0	0	0	0	0	0	0	0	0	0	0
829	3	2	64	1.25	1	2	7	0	9999	9999	9999	9999	0	0	0	0	0	0	0	0	0	0	0
830	1	2	64	3	1	2	10.1	0	9999	9999	9999	9999	0	0	0	0	0	0	0	0	0	0	0
830	2	2	64	3.16667	1	2	10.1	0	9999	9999	9999	9999	0	0	0	0	0	0	0	0	0	0	0
830	3	2	64	4.16667	1	2	12.7	1	1	0	0	0	0	1	0	0	1	0	0	0	1	1	1
831	1	2	64	10	2	1	22.9	0	9999	9999	9999	9999	0	0	0	0	0	0	0	0	0	0	0
832	1	2	64	27	6	2	37	0	9999	9999	9999	9999	0	0	0	0	0	0	0	0	0	0	0
832	2	2	64	27.1667	6	2	37	0	9999	9999	9999	9999	0	0	0	0	0	0	0	0	0	0	0
832	3	2	64	28.1667	6	2	42.6	0	9999	9999	9999	9999	0	0	0	0	0	0	0	0	0	0	0
833	1	2	64	1.5	1	1	9.9	0	9999	9999	9999	9999	0	0	0	0	0	0	0	0	0	0	0
833	2	2	64	1.66667	1	1	9.9	0	9999	9999	9999	9999	0	0	0	0	0	0	0	0	0	0	0
833	3	2	64	2.66667	1	1	12	0	9999	9999	9999	9999	0	0	0	0	0	0	0	0	0	0	0
834	1	2	64	1	1	2	10	1	0	0	0	1	0	1	1	0	0	0	0	0	0	0	0
834	2	2	64	1.16667	1	2	10	0	9999	9999	9999	9999	0	0	0	0	0	0	0	0	0	0	0
834	3	2	64	2.16667	1	2	9.9	0	9999	9999	9999	9999	0	0	0	0	0	0	0	0	0	0	0
835	1	2	64	1.5	1	1	10.9	0	9999	9999	9999	9999	0	0	0	0	0	0	0	0	0	0	0
835	2	2	64	1.66667	1	1	10.9	0	9999	9999	9999	9999	0	0	0	0	0	0	0	0	0	0	0
835	3	2	64	2.66667	1	1	10.9	1	0	0	0	1	0	0	0	0	0	0	0	0	0	1	1
836	1	2	64	0.416667	1	1	7	0	9999	9999	9999	9999	0	0	0	0	0	0	0	0	0	0	0
836	2	2	64	0.583333	1	1	7	0	9999	9999	9999	9999	0	0	0	0	0	0	0	0	0	0	0
836	3	2	64	1.58333	1	1	9.2	0	9999	9999	9999	9999	0	0	0	0	0	0	0	0	0	0	0
837	1	2	64	3	1	2	8	0	9999	9999	9999	9999	0	0	0	0	0	0	0	0	0	0	0
837	2	2	64	3.16667	1	2	8	0	9999	9999	9999	9999	0	0	0	0	0	0	0	0	0	0	0
837	3	2	64	4.16667	1	2	12.6	0	9999	9999	9999	9999	0	0	0	0	0	0	0	0	0	0	0
838	1	2	64	2	1	1	8.7	0	9999	9999	9999	9999	0	0	0	0	0	0	0	0	0	0	0
838	2	2	64	2.16667	1	1	8.7	0	9999	9999	9999	9999	0	0	0	0	0	0	0	0	0	0	0
838	3	2	64	3.16667	1	1	12.7	0	9999	9999	9999	9999	0	0	0	0	0	0	0	0	0	0	0
839	1	2	64	15	3	2	38.2	0	9999	9999	9999	9999	0	0	0	0	0	0	0	0	0	0	0
839	2	2	64	15.1667	4	2	38.2	0	9999	9999	9999	9999	0	0	0	0	0	0	0	0	0	0	0
839	3	2	64	16.1667	4	2	42.2	0	9999	9999	9999	9999	0	0	0	0	0	0	0	0	0	0	0
840	1	2	64	1	1	2	7.4	1	0	0	0	1	0	1	1	0	0	0	0	0	0	0	0
840	2	2	64	1.16667	1	2	7.4	0	9999	9999	9999	9999	0	0	0	0	0	0	0	0	0	0	0
840	3	2	64	2.16667	1	2	9.3	0	9999	9999	9999	9999	0	0	0	0	0	0	0	0	0	0	0
841	1	2	64	3	1	2	11.5	0	9999	9999	9999	9999	0	0	0	0	0	0	0	0	0	0	0
841	2	2	64	3.16667	1	2	11.5	0	9999	9999	9999	9999	0	0	0	0	0	0	0	0	0	0	0
841	3	2	64	4.16667	1	2	12.4	1	0	0	0	1	0	0	0	0	0	0	0	0	0	0	1
842	2	2	64	2	1	2	9.1	1	0	0	0	1	0	0	0	0	0	0	0	0	0	0	0
842	3	2	64	3	1	2	11.1	0	9999	9999	9999	9999	0	0	0	0	0	0	0	0	0	0	0
843	2	2	64	30	6	2	37.9	1	0	0	0	1	0	0	0	0	0	0	0	0	0	0	0
843	3	2	64	31	7	2	38.6	0	9999	9999	9999	9999	0	0	0	0	0	0	0	0	0	0	0
844	2	2	64	1.41667	1	2	8.3	0	9999	9999	9999	9999	0	0	0	0	0	0	0	0	0	0	0
844	3	2	64	2.41667	1	2	10.2	0	9999	9999	9999	9999	0	0	0	0	0	0	0	0	0	0	0
845	2	2	64	3.08333	1	1	7.4	0	9999	9999	9999	9999	0	0	0	0	0	0	0	0	0	0	0
845	3	2	64	4.08333	1	1	9.9	1	0	0	0	1	0	1	0	1	0	0	0	0	0	1	1
846	3	2	64	3.58333	1	1	7.7	0	9999	9999	9999	9999	0	0	0	0	0	0	0	0	0	0	0
847	3	2	64	0.25	1	1	5	0	9999	9999	9999	9999	0	0	0	0	0	0	0	0	0	0	0
848	3	2	64	0.00273973	1	1	2.4	0	9999	9999	9999	9999	0	0	0	0	0	0	0	0	0	0	0
849	3	2	64	17	4	2	50.8	0	9999	9999	9999	9999	0	0	0	0	0	0	0	0	0	0	0
850	3	2	64	0.0410959	1	2	3	0	9999	9999	9999	9999	0	0	0	0	0	0	0	0	0	0	0
851	3	2	64	20	4	2	42.3	0	9999	9999	9999	9999	0	0	0	0	0	0	0	0	0	0	0
852	3	2	64	0.0109589	1	1	3	0	9999	9999	9999	9999	0	0	0	0	0	0	0	0	0	0	0
853	3	2	64	31	7	2	31.1	0	9999	9999	9999	9999	0	0	0	0	0	0	0	0	0	0	0
854	3	2	64	19	4	2	55.8	0	9999	9999	9999	9999	0	0	0	0	0	0	0	0	0	0	0
855	3	2	64	5	1	2	12.9	0	9999	9999	9999	9999	0	0	0	0	0	0	0	0	0	0	0
856	3	2	64	0.060274	1	2	2.2	0	9999	9999	9999	9999	0	0	0	0	0	0	0	0	0	0	0
857	3	2	64	18	4	2	37.3	0	9999	9999	9999	9999	0	0	0	0	0	0	0	0	0	0	0
858	3	2	64	0.0833333	1	1	3.9	0	9999	9999	9999	9999	0	0	0	0	0	0	0	0	0	0	0
859	1	1	63	68.4167	7	2	41.8	0	9999	9999	9999	9999	0	0	0	0	0	0	0	0	0	0	0
859	2	1	63	68.5833	7	2	41.8	0	9999	9999	9999	9999	0	0	0	0	0	0	0	0	0	0	0
859	3	1	63	69.5833	7	2	46	0	9999	9999	9999	9999	0	0	0	0	0	0	0	0	0	1	1
860	2	1	63	38.4167	7	1	76.3	0	9999	9999	9999	9999	0	0	0	0	0	0	0	0	0	0	0
860	3	1	63	39.4167	7	1	83.5	1	0	0	0	1	0	1	0	0	1	0	0	0	0	1	1
861	1	1	63	32.4167	7	2	33.9	0	9999	9999	9999	9999	0	0	0	0	0	0	0	0	0	0	0
861	2	1	63	32.5833	7	2	33.9	0	9999	9999	9999	9999	0	0	0	0	0	0	0	0	0	0	0
861	3	1	63	33.5833	7	2	39.2	1	0	0	1	1	0	1	1	0	0	0	0	0	0	1	1
862	1	1	63	6.58333	2	2	15.4	0	9999	9999	9999	9999	0	0	0	0	0	0	0	0	0	0	0
862	2	1	63	6.75	2	2	15.4	0	9999	9999	9999	9999	0	0	0	0	0	0	0	0	0	0	0
862	3	1	63	7.75	2	2	17.6	1	0	0	0	1	0	1	1	0	0	0	0	0	0	1	1
863	1	1	63	32.4167	7	1	55.4	0	9999	9999	9999	9999	0	0	0	0	0	0	0	0	0	0	0
863	2	1	63	32.5833	7	1	55.4	0	9999	9999	9999	9999	0	0	0	0	0	0	0	0	0	0	0
863	3	1	63	33.5833	7	1	54.3	0	9999	9999	9999	9999	0	0	0	0	0	0	0	0	0	0	0
864	1	1	63	28.4167	6	2	39.9	0	9999	9999	9999	9999	0	0	0	0	0	0	0	0	0	0	0
864	2	1	63	28.5833	6	2	39.9	0	9999	9999	9999	9999	0	0	0	0	0	0	0	0	0	0	0
864	3	1	63	29.5833	6	2	41.9	0	9999	9999	9999	9999	0	0	0	0	0	0	0	0	0	0	0
865	2	1	63	9.41667	2	2	19	1	0	0	0	1	0	0	0	0	0	0	0	0	0	0	0
866	2	1	63	6.41667	2	1	17.7	1	0	0	0	1	0	0	0	0	0	0	0	0	0	0	0
867	1	1	63	31.4167	7	1	64.4	0	9999	9999	9999	9999	0	0	0	0	0	0	0	0	0	0	0
867	2	1	63	31.5833	7	1	64.4	0	9999	9999	9999	9999	0	0	0	0	0	0	0	0	0	0	0
867	3	1	63	32.5833	7	1	64.8	1	0	0	0	1	1	0	0	0	0	0	0	0	0	0	1
868	1	1	63	28.4167	6	2	40	0	9999	9999	9999	9999	0	0	0	0	0	0	0	0	0	0	0
868	2	1	63	28.5833	6	2	40	0	9999	9999	9999	9999	0	0	0	0	0	0	0	0	0	0	0
868	3	1	63	29.5833	6	2	40	1	0	0	0	1	0	0	0	0	0	0	0	0	0	0	1
869	1	1	63	5.25	2	1	15.7	0	9999	9999	9999	9999	0	0	0	0	0	0	0	0	0	0	0
869	2	1	63	5.41667	2	1	15.7	0	9999	9999	9999	9999	0	0	0	0	0	0	0	0	0	0	0
870	1	1	63	26.4167	6	1	48.1	1	0	0	0	1	0	0	0	0	0	0	0	0	0	0	0
870	2	1	63	26.5833	6	1	48.1	1	0	0	0	1	0	0	0	0	0	0	0	0	0	0	0
870	3	1	63	27.5833	6	1	49.6	1	0	0	0	1	0	0	0	0	0	0	0	0	0	0	1
871	1	1	63	23.4167	5	2	46.8	0	9999	9999	9999	9999	0	0	0	0	0	0	0	0	0	0	0
871	2	1	63	23.5833	5	2	46.8	0	9999	9999	9999	9999	0	0	0	0	0	0	0	0	0	0	0
871	3	1	63	24.5833	5	2	45.5	0	9999	9999	9999	9999	0	0	0	0	0	0	0	0	0	0	0
872	1	1	63	3.66667	1	2	13.6	1	0	0	0	1	0	0	0	0	0	0	0	0	0	0	0
872	2	1	63	3.83333	1	2	13.6	1	0	0	0	1	0	0	0	0	0	0	0	0	0	0	0
872	3	1	63	4.83333	1	2	14.8	0	9999	9999	9999	9999	0	0	0	0	0	0	0	0	0	0	0
874	1	1	63	53.4167	7	1	44.9	0	9999	9999	9999	9999	0	0	0	0	0	0	0	0	0	0	0
875	1	1	63	50.4167	7	2	37.7	1	0	0	0	1	0	0	0	0	0	0	0	0	0	0	0
877	1	1	63	16.4167	4	1	47.5	0	9999	9999	9999	9999	0	0	0	0	0	0	0	0	0	0	0
878	1	1	63	63.4167	7	1	44.7	0	9999	9999	9999	9999	0	0	0	0	0	0	0	0	0	0	0
878	2	1	63	63.5833	7	1	44.7	0	9999	9999	9999	9999	0	0	0	0	0	0	0	0	0	0	0
878	3	1	63	64.5833	7	1	38	0	9999	9999	9999	9999	0	0	0	0	0	0	0	0	0	0	0
879	1	1	63	61.4167	7	2	25.2	0	9999	9999	9999	9999	0	0	0	0	0	0	0	0	0	0	0
879	2	1	63	61.5833	7	2	25.2	0	9999	9999	9999	9999	0	0	0	0	0	0	0	0	0	0	0
879	3	1	63	62.5833	7	2	26.4	0	9999	9999	9999	9999	0	0	0	0	0	0	0	0	0	0	0
880	1	1	63	33.4167	7	1	48.2	1	0	0	0	1	0	0	0	0	0	0	0	0	0	0	0
880	2	1	63	33.5833	7	1	48.2	0	9999	9999	9999	9999	0	0	0	0	0	0	0	0	0	0	0
880	3	1	63	34.5833	7	1	47.7	0	9999	9999	9999	9999	0	0	0	0	0	0	0	0	0	0	0
881	1	1	63	31.4167	7	2	39.2	0	9999	9999	9999	9999	0	0	0	0	0	0	0	0	0	0	0
881	2	1	63	31.5833	7	2	39.2	0	9999	9999	9999	9999	0	0	0	0	0	0	0	0	0	0	0
881	3	1	63	32.5833	7	2	38	0	9999	9999	9999	9999	0	0	0	0	0	0	0	0	0	0	0
883	1	1	63	12.4167	3	2	23.3	0	9999	9999	9999	9999	0	0	0	0	0	0	0	0	0	0	0
883	2	1	63	12.5833	3	2	23.3	0	9999	9999	9999	9999	0	0	0	0	0	0	0	0	0	0	0
883	3	1	63	13.5833	3	2	27.1	0	9999	9999	9999	9999	0	0	0	0	0	0	0	0	0	0	0
884	1	1	63	6.16667	2	2	16.4	1	1	1	1	1	0	1	0	0	1	0	0	0	0	0	0
884	2	1	63	6.33333	2	2	16.4	0	9999	9999	9999	9999	0	0	0	0	0	0	0	0	0	0	0
884	3	1	63	7.33333	2	2	18.5	0	9999	9999	9999	9999	0	0	0	0	0	0	0	0	0	0	0
886	1	1	63	61.4167	7	2	42	0	9999	9999	9999	9999	0	0	0	0	0	0	0	0	0	0	0
886	2	1	63	61.5833	7	2	42	0	9999	9999	9999	9999	0	0	0	0	0	0	0	0	0	0	0
886	3	1	63	62.5833	7	2	46.9	0	9999	9999	9999	9999	0	0	0	0	0	0	0	0	0	0	0
887	2	1	63	25.4167	6	1	32.4	0	9999	9999	9999	9999	0	0	0	0	0	0	0	0	0	0	0
888	1	1	63	19.4167	4	2	40.7	0	9999	9999	9999	9999	0	0	0	0	0	0	0	0	0	0	0
888	3	1	63	20.5833	5	2	40.7	0	9999	9999	9999	9999	0	0	0	0	0	0	0	0	0	0	0
889	1	1	63	58.4167	7	1	47.7	0	9999	9999	9999	9999	0	0	0	0	0	0	0	0	0	0	0
889	2	1	63	58.5833	7	1	47.7	0	9999	9999	9999	9999	0	0	0	0	0	0	0	0	0	0	0
889	3	1	63	59.5833	7	1	47.4	0	9999	9999	9999	9999	0	0	0	0	0	0	0	0	0	0	0
890	1	1	63	55.4167	7	2	38.1	0	9999	9999	9999	9999	0	0	0	0	0	0	0	0	0	0	0
890	2	1	63	55.5833	7	2	38.1	0	9999	9999	9999	9999	0	0	0	0	0	0	0	0	0	0	0
890	3	1	63	56.5833	7	2	40.1	0	9999	9999	9999	9999	0	0	0	0	0	0	0	0	0	0	0
891	1	1	63	28.4167	6	1	44.8	0	9999	9999	9999	9999	0	0	0	0	0	0	0	0	0	0	0
891	2	1	63	28.5833	6	1	44.8	0	9999	9999	9999	9999	0	0	0	0	0	0	0	0	0	0	0
891	3	1	63	29.5833	6	1	43.4	0	9999	9999	9999	9999	0	0	0	0	0	0	0	0	0	0	0
892	1	1	63	26.4167	6	2	44	0	9999	9999	9999	9999	0	0	0	0	0	0	0	0	0	0	0
892	2	1	63	26.5833	6	2	44	0	9999	9999	9999	9999	0	0	0	0	0	0	0	0	0	0	0
892	3	1	63	27.5833	6	2	43	0	9999	9999	9999	9999	0	0	0	0	0	0	0	0	0	0	0
893	1	1	63	9.41667	2	1	19.9	1	0	0	0	1	0	0	0	0	0	0	0	0	0	0	0
893	2	1	63	9.58333	2	1	19.9	1	0	0	0	1	0	0	0	0	0	0	0	0	0	0	0
893	3	1	63	10.5833	3	1	21.3	0	9999	9999	9999	9999	0	0	0	0	0	0	0	0	0	0	0
894	1	1	63	4.5	1	1	14.9	0	9999	9999	9999	9999	0	0	0	0	0	0	0	0	0	0	0
894	2	1	63	4.66667	1	1	14.9	1	0	0	0	1	0	0	0	0	0	0	0	0	0	0	0
894	3	1	63	5.66667	2	1	16	1	0	0	0	1	0	0	0	0	0	0	0	0	0	0	1
895	2	1	63	21.4167	5	2	34.6	0	9999	9999	9999	9999	0	0	0	0	0	0	0	0	0	0	0
895	3	1	63	22.4167	5	2	39.3	0	9999	9999	9999	9999	0	0	0	0	0	0	0	0	0	0	0
896	2	1	63	18.4167	4	1	33.4	0	9999	9999	9999	9999	0	0	0	0	0	0	0	0	0	0	0
897	1	1	63	51.4167	7	1	58.9	1	0	0	0	1	0	0	0	0	0	0	0	0	0	0	0
897	2	1	63	51.5833	7	1	58.9	1	0	0	0	1	0	0	0	0	0	0	0	0	0	0	0
897	3	1	63	52.5833	7	1	57.8	1	0	0	0	1	0	0	0	0	0	0	0	0	0	1	1
898	1	1	63	48.4167	7	2	61.5	1	0	0	0	1	0	0	0	0	0	0	0	0	0	0	0
898	2	1	63	48.5833	7	2	61.5	1	0	0	0	1	1	0	0	0	0	0	0	0	0	0	0
898	3	1	63	49.5833	7	2	62.8	1	0	0	0	1	0	0	0	0	0	0	0	0	0	1	1
899	1	1	63	25.4167	6	1	58.9	0	9999	9999	9999	9999	0	0	0	0	0	0	0	0	0	0	0
899	2	1	63	25.5833	6	1	58.9	0	9999	9999	9999	9999	0	0	0	0	0	0	0	0	0	0	0
899	3	1	63	26.5833	6	1	58.8	0	9999	9999	9999	9999	0	0	0	0	0	0	0	0	0	0	0
900	1	1	63	23.4167	5	2	41.2	1	0	0	0	1	0	0	0	0	0	0	0	0	0	0	0
900	2	1	63	23.5833	5	2	41.2	0	9999	9999	9999	9999	0	0	0	0	0	0	0	0	0	0	0
900	3	1	63	24.5833	5	2	45.6	0	9999	9999	9999	9999	0	0	0	0	0	0	0	0	0	0	0
901	1	1	63	4.16667	1	2	13.5	0	9999	9999	9999	9999	0	0	0	0	0	0	0	0	0	0	0
901	2	1	63	4.33333	1	2	13.5	0	9999	9999	9999	9999	0	0	0	0	0	0	0	0	0	0	0
901	3	1	63	5.33333	2	2	15	1	0	0	0	1	0	1	1	0	0	0	0	0	0	1	1
902	1	1	63	28.4167	6	1	47.8	0	9999	9999	9999	9999	0	0	0	0	0	0	0	0	0	0	0
902	2	1	63	28.5833	6	1	47.8	0	9999	9999	9999	9999	0	0	0	0	0	0	0	0	0	0	0
902	3	1	63	29.5833	6	1	48	0	9999	9999	9999	9999	0	0	0	0	0	0	0	0	0	0	0
903	1	1	63	25.4167	6	2	49	0	9999	9999	9999	9999	0	0	0	0	0	0	0	0	0	0	0
903	2	1	63	25.5833	6	2	49	0	9999	9999	9999	9999	0	0	0	0	0	0	0	0	0	0	0
903	3	1	63	26.5833	6	2	49.4	0	9999	9999	9999	9999	0	0	0	0	0	0	0	0	0	0	0
906	2	1	63	58.4167	7	2	40.2	0	9999	9999	9999	9999	0	0	0	0	0	0	0	0	0	0	0
906	3	1	63	59.4167	7	2	45.6	0	9999	9999	9999	9999	0	0	0	0	0	0	0	0	0	0	0
907	1	1	63	23.4167	5	1	48.7	0	9999	9999	9999	9999	0	0	0	0	0	0	0	0	0	0	0
907	2	1	63	23.5833	5	1	48.7	0	9999	9999	9999	9999	0	0	0	0	0	0	0	0	0	0	0
907	3	1	63	24.5833	5	1	48.9	0	9999	9999	9999	9999	0	0	0	0	0	0	0	0	0	0	0
908	1	1	63	33.4167	7	1	53.2	0	9999	9999	9999	9999	0	0	0	0	0	0	0	0	0	0	0
908	2	1	63	33.5833	7	1	53.2	0	9999	9999	9999	9999	0	0	0	0	0	0	0	0	0	0	0
908	3	1	63	34.5833	7	1	52	0	9999	9999	9999	9999	0	0	0	0	0	0	0	0	0	0	0
909	1	1	63	31.4167	7	2	38.8	0	9999	9999	9999	9999	0	0	0	0	0	0	0	0	0	0	0
909	2	1	63	31.5833	7	2	38.8	0	9999	9999	9999	9999	0	0	0	0	0	0	0	0	0	0	0
909	3	1	63	32.5833	7	2	40.5	0	9999	9999	9999	9999	0	0	0	0	0	0	0	0	0	0	0
911	1	1	63	4.16667	1	1	13.3	1	0	0	0	1	0	0	0	0	0	0	0	0	0	0	0
911	2	1	63	4.33333	1	1	13.3	0	9999	9999	9999	9999	0	0	0	0	0	0	0	0	0	0	0
912	1	1	63	29.4167	6	1	47.8	0	9999	9999	9999	9999	0	0	0	0	0	0	0	0	0	0	0
912	2	1	63	29.5833	6	1	47.8	0	9999	9999	9999	9999	0	0	0	0	0	0	0	0	0	0	0
912	3	1	63	30.5833	7	1	48	0	9999	9999	9999	9999	0	0	0	0	0	0	0	0	0	0	0
913	1	1	63	24.4167	5	2	52.2	0	9999	9999	9999	9999	0	0	0	0	0	0	0	0	0	0	0
913	2	1	63	24.5833	5	2	52.2	1	0	0	0	1	1	0	0	0	0	0	0	0	0	0	0
913	3	1	63	25.5833	6	2	52.1	0	9999	9999	9999	9999	0	0	0	0	0	0	0	0	0	0	0
914	1	1	63	7.66667	2	2	19.1	0	9999	9999	9999	9999	0	0	0	0	0	0	0	0	0	0	0
914	2	1	63	7.83333	2	2	19.1	1	0	0	0	1	0	0	0	0	0	0	0	0	0	0	0
914	3	1	63	8.83333	2	2	20.4	0	9999	9999	9999	9999	0	0	0	0	0	0	0	0	0	0	0
915	1	1	63	5.16667	2	1	15.1	0	9999	9999	9999	9999	0	0	0	0	0	0	0	0	0	0	0
915	2	1	63	5.33333	2	1	15.1	0	9999	9999	9999	9999	0	0	0	0	0	0	0	0	0	0	0
915	3	1	63	6.33333	2	1	14.4	0	9999	9999	9999	9999	0	0	0	0	0	0	0	0	0	0	0
916	2	1	63	27.4167	6	1	50.9	0	9999	9999	9999	9999	0	0	0	0	0	0	0	0	0	0	0
916	3	1	63	28.4167	6	1	48.9	0	9999	9999	9999	9999	0	0	0	0	0	0	0	0	0	0	0
917	1	1	63	23.4167	5	2	40.9	0	9999	9999	9999	9999	0	0	0	0	0	0	0	0	0	0	0
917	2	1	63	23.5833	5	2	40.9	1	0	0	0	1	0	0	0	0	0	0	0	0	0	0	0
917	3	1	63	24.5833	5	2	40.4	0	9999	9999	9999	9999	0	0	0	0	0	0	0	0	0	0	0
919	2	1	63	6.41667	2	1	9999	0	9999	9999	9999	9999	0	0	0	0	0	0	0	0	0	0	0
919	3	1	63	7.41667	2	1	17.9	0	9999	9999	9999	9999	0	0	0	0	0	0	0	0	0	0	0
920	1	1	63	48.4167	7	1	43.3	1	0	0	0	1	1	0	0	0	0	0	0	0	0	0	0
920	2	1	63	48.5833	7	1	43.3	0	9999	9999	9999	9999	0	0	0	0	0	0	0	0	0	0	0
920	3	1	63	49.5833	7	1	43.3	1	0	0	0	1	0	0	0	0	0	0	0	0	0	0	1
921	1	1	63	46.4167	7	2	44.7	0	9999	9999	9999	9999	0	0	0	0	0	0	0	0	0	0	0
921	2	1	63	46.5833	7	2	44.7	0	9999	9999	9999	9999	0	0	0	0	0	0	0	0	0	0	0
921	3	1	63	47.5833	7	2	43.8	0	9999	9999	9999	9999	0	0	0	0	0	0	0	0	0	0	0
924	1	1	63	48.4167	7	1	66.1	1	0	0	0	1	0	0	0	0	0	0	0	0	0	0	0
924	2	1	63	48.5833	7	1	66.1	1	0	0	0	1	0	0	0	0	0	0	0	0	0	0	0
924	3	1	63	49.5833	7	1	65.3	0	9999	9999	9999	9999	0	0	0	0	0	0	0	0	0	0	0
925	1	1	63	38.4167	7	2	44.7	1	0	0	0	1	0	0	0	0	0	0	0	0	0	0	0
925	2	1	63	38.5833	7	2	44.7	0	9999	9999	9999	9999	0	0	0	0	0	0	0	0	0	0	0
925	3	1	63	39.5833	7	2	44.1	0	9999	9999	9999	9999	0	0	0	0	0	0	0	0	0	0	0
926	1	1	63	21.4167	5	2	45.9	0	9999	9999	9999	9999	0	0	0	0	0	0	0	0	0	0	0
926	2	1	63	21.5833	5	2	45.9	0	9999	9999	9999	9999	0	0	0	0	0	0	0	0	0	0	0
926	3	1	63	22.5833	5	2	38.4	0	9999	9999	9999	9999	0	0	0	0	0	0	0	0	0	0	0
927	2	1	63	15.4167	4	1	47.4	1	0	0	0	1	0	0	0	0	0	0	0	0	0	0	0
929	1	1	63	38.4167	7	1	47.9	0	9999	9999	9999	9999	0	0	0	0	0	0	0	0	0	0	0
929	2	1	63	38.5833	7	1	47.9	0	9999	9999	9999	9999	0	0	0	0	0	0	0	0	0	0	0
930	1	1	63	33.4167	7	2	38.2	0	9999	9999	9999	9999	0	0	0	0	0	0	0	0	0	0	0
930	2	1	63	33.5833	7	2	38.2	0	9999	9999	9999	9999	0	0	0	0	0	0	0	0	0	0	0
930	3	1	63	34.5833	7	2	37.8	0	9999	9999	9999	9999	0	0	0	0	0	0	0	0	0	0	0
932	1	1	63	15.4167	4	2	32.3	0	9999	9999	9999	9999	0	0	0	0	0	0	0	0	0	0	0
934	1	1	63	55.4167	7	1	75.9	0	9999	9999	9999	9999	0	0	0	0	0	0	0	0	0	0	0
934	3	1	63	56.5833	7	1	77.4	0	9999	9999	9999	9999	0	0	0	0	0	0	0	0	0	0	0
935	1	1	63	52.4167	7	2	49	0	9999	9999	9999	9999	0	0	0	0	0	0	0	0	0	0	0
935	2	1	63	52.5833	7	2	49	0	9999	9999	9999	9999	0	0	0	0	0	0	0	0	0	0	0
935	3	1	63	53.5833	7	2	48.9	0	9999	9999	9999	9999	0	0	0	0	0	0	0	0	0	0	0
936	1	1	63	30.4167	7	1	24.7	0	9999	9999	9999	9999	0	0	0	0	0	0	0	0	0	0	0
936	2	1	63	30.5833	7	1	24.7	0	9999	9999	9999	9999	0	0	0	0	0	0	0	0	0	0	0
936	3	1	63	31.5833	7	1	55.8	0	9999	9999	9999	9999	0	0	0	0	0	0	0	0	0	0	0
937	1	1	63	26.4167	6	2	43.5	0	9999	9999	9999	9999	0	0	0	0	0	0	0	0	0	0	0
937	2	1	63	26.5833	6	2	43.5	0	9999	9999	9999	9999	0	0	0	0	0	0	0	0	0	0	0
937	3	1	63	27.5833	6	2	46.3	0	9999	9999	9999	9999	0	0	0	0	0	0	0	0	0	0	0
938	1	1	63	7	2	2	16.7	0	9999	9999	9999	9999	0	0	0	0	0	0	0	0	0	0	0
938	2	1	63	7.16667	2	2	16.7	0	9999	9999	9999	9999	0	0	0	0	0	0	0	0	0	0	0
938	3	1	63	8.16667	2	2	18.4	0	9999	9999	9999	9999	0	0	0	0	0	0	0	0	0	0	0
939	1	1	63	27.4167	6	1	64.1	0	9999	9999	9999	9999	0	0	0	0	0	0	0	0	0	0	0
939	2	1	63	27.5833	6	1	64.1	0	9999	9999	9999	9999	0	0	0	0	0	0	0	0	0	0	0
939	3	1	63	28.5833	6	1	63.6	0	9999	9999	9999	9999	0	0	0	0	0	0	0	0	0	0	0
940	1	1	63	24.4167	5	2	42.9	0	9999	9999	9999	9999	0	0	0	0	0	0	0	0	0	0	0
940	3	1	63	25.5833	6	2	50	0	9999	9999	9999	9999	0	0	0	0	0	0	0	0	0	0	0
941	1	1	63	23.4167	5	1	62	1	0	0	0	1	0	0	0	0	0	0	0	0	0	0	0
941	2	1	63	23.5833	5	1	62	0	9999	9999	9999	9999	0	0	0	0	0	0	0	0	0	0	0
941	3	1	63	24.5833	5	1	61.6	0	9999	9999	9999	9999	0	0	0	0	0	0	0	0	0	0	0
942	1	1	63	21.4167	5	1	54.8	1	0	0	0	1	1	0	0	0	0	0	0	0	0	0	0
942	2	1	63	21.5833	5	1	54.8	0	9999	9999	9999	9999	0	0	0	0	0	0	0	0	0	0	0
942	3	1	63	22.5833	5	1	56.2	0	9999	9999	9999	9999	0	0	0	0	0	0	0	0	0	0	0
943	1	1	63	19.4167	4	2	46.6	0	9999	9999	9999	9999	0	0	0	0	0	0	0	0	0	0	0
943	2	1	63	19.5833	4	2	46.6	0	9999	9999	9999	9999	0	0	0	0	0	0	0	0	0	0	0
943	3	1	63	20.5833	5	2	45.5	0	9999	9999	9999	9999	0	0	0	0	0	0	0	0	0	0	0
946	1	1	63	43.4167	7	1	63.8	1	0	0	0	1	0	0	0	0	0	0	0	0	0	0	0
946	3	1	63	44.5833	7	1	59.7	0	9999	9999	9999	9999	0	0	0	0	0	0	0	0	0	0	0
947	1	1	63	42.4167	7	2	32.7	0	9999	9999	9999	9999	0	0	0	0	0	0	0	0	0	0	0
947	2	1	63	42.5833	7	2	32.7	0	9999	9999	9999	9999	0	0	0	0	0	0	0	0	0	0	0
947	3	1	63	43.5833	7	2	33	0	9999	9999	9999	9999	0	0	0	0	0	0	0	0	0	0	0
948	1	1	63	21.4167	5	2	56.9	1	0	0	0	1	0	0	0	0	0	0	0	0	0	0	0
949	2	1	63	17.4167	4	2	32.1	0	9999	9999	9999	9999	0	0	0	0	0	0	0	0	0	0	0
949	3	1	63	18.4167	4	2	43	0	9999	9999	9999	9999	0	0	0	0	0	0	0	0	0	0	0
950	1	1	63	15.4167	4	2	41.1	1	0	0	0	1	0	1	1	0	0	0	0	0	0	0	0
951	1	1	63	38.4167	7	1	49.6	0	9999	9999	9999	9999	0	0	0	0	0	0	0	0	0	0	0
951	2	1	63	38.5833	7	1	49.6	0	9999	9999	9999	9999	0	0	0	0	0	0	0	0	0	0	0
951	3	1	63	39.5833	7	1	50.9	0	9999	9999	9999	9999	0	0	0	0	0	0	0	0	0	0	0
952	1	1	63	35.4167	7	2	52.6	1	0	0	0	1	0	0	0	0	0	0	0	0	0	0	0
952	2	1	63	35.5833	7	2	52.6	0	9999	9999	9999	9999	0	0	0	0	0	0	0	0	0	0	0
952	3	1	63	36.5833	7	2	55.1	0	9999	9999	9999	9999	0	0	0	0	0	0	0	0	0	0	0
953	1	1	63	21.4167	5	2	37.3	0	9999	9999	9999	9999	0	0	0	0	0	0	0	0	0	0	0
953	2	1	63	21.5833	5	2	37.3	0	9999	9999	9999	9999	0	0	0	0	0	0	0	0	0	0	0
953	3	1	63	22.5833	5	2	39.3	0	9999	9999	9999	9999	0	0	0	0	0	0	0	0	0	0	0
954	2	1	63	18.4167	4	2	46.7	0	9999	9999	9999	9999	0	0	0	0	0	0	0	0	0	0	0
954	3	1	63	19.4167	4	2	45.8	0	9999	9999	9999	9999	0	0	0	0	0	0	0	0	0	0	0
955	2	1	63	15.4167	4	2	37.2	0	9999	9999	9999	9999	0	0	0	0	0	0	0	0	0	0	0
957	1	1	63	33.4167	7	1	54.7	0	9999	9999	9999	9999	0	0	0	0	0	0	0	0	0	0	0
957	2	1	63	33.5833	7	1	54.7	0	9999	9999	9999	9999	0	0	0	0	0	0	0	0	0	0	0
957	3	1	63	34.5833	7	1	56.4	0	9999	9999	9999	9999	0	0	0	0	0	0	0	0	0	0	0
958	1	1	63	29.4167	6	2	51.2	0	9999	9999	9999	9999	0	0	0	0	0	0	0	0	0	0	0
958	2	1	63	29.5833	6	2	51.2	1	0	0	0	1	0	0	0	0	0	0	0	0	0	0	0
958	3	1	63	30.5833	7	2	52	0	9999	9999	9999	9999	0	0	0	0	0	0	0	0	0	0	0
959	2	1	63	13.4167	3	1	32.4	1	0	0	0	1	0	0	0	0	0	0	0	0	0	0	0
960	2	1	63	10.4167	3	2	25.2	1	0	0	0	1	0	0	0	0	0	0	0	0	0	0	0
961	1	1	63	58.4167	7	1	63.5	0	9999	9999	9999	9999	0	0	0	0	0	0	0	0	0	0	0
961	2	1	63	58.5833	7	1	63.5	0	9999	9999	9999	9999	0	0	0	0	0	0	0	0	0	0	0
961	3	1	63	59.5833	7	1	65.6	0	9999	9999	9999	9999	0	0	0	0	0	0	0	0	0	0	0
962	1	1	63	55.4167	7	2	44.8	0	9999	9999	9999	9999	0	0	0	0	0	0	0	0	0	0	0
962	2	1	63	55.5833	7	2	44.8	0	9999	9999	9999	9999	0	0	0	0	0	0	0	0	0	0	0
962	3	1	63	56.5833	7	2	46	0	9999	9999	9999	9999	0	0	0	0	0	0	0	0	0	0	0
963	1	1	63	36.4167	7	1	51.1	0	9999	9999	9999	9999	0	0	0	0	0	0	0	0	0	0	0
963	2	1	63	36.5833	7	1	51.1	1	0	0	0	1	1	0	0	0	0	0	0	0	0	0	0
963	3	1	63	37.5833	7	1	49.6	0	9999	9999	9999	9999	0	0	0	0	0	0	0	0	0	0	0
964	1	1	63	33.4167	7	2	52.9	0	9999	9999	9999	9999	0	0	0	0	0	0	0	0	0	0	0
964	2	1	63	33.5833	7	2	52.9	1	0	0	0	1	0	0	0	0	0	0	0	0	0	0	0
964	3	1	63	34.5833	7	2	52	0	9999	9999	9999	9999	0	0	0	0	0	0	0	0	0	0	0
965	1	1	63	19.4167	4	2	42.1	0	9999	9999	9999	9999	0	0	0	0	0	0	0	0	0	0	0
965	2	1	63	19.5833	4	2	42.1	1	0	0	0	1	0	0	0	0	0	0	0	0	0	0	0
966	1	1	63	17.4167	4	2	35.8	0	9999	9999	9999	9999	0	0	0	0	0	0	0	0	0	0	0
967	1	1	63	15.4167	4	2	38.1	0	9999	9999	9999	9999	0	0	0	0	0	0	0	0	0	0	0
967	2	1	63	15.5833	4	2	38.1	0	9999	9999	9999	9999	0	0	0	0	0	0	0	0	0	0	0
967	3	1	63	16.5833	4	2	40.6	0	9999	9999	9999	9999	0	0	0	0	0	0	0	0	0	0	0
[truncated: 5,708 more rows]

## Sheet: long_data_info
Sl	Variable Name	Description	Category	Category Label
1	unique_id	Unique ID	(No categories)
2	time	Time of recording	1	Baseline
			2	2 Months' Followup
			3	12 Months' Followup
3	area	Arm	1	Intervention
			2	Control
4	villno	Cluster ID	(No categories)
5	age	Age in Years	(No categories)
6	r_age	Age Group	1	0-5
			2	6-10
			3	11-15
			4	16-20
			5	21-25
			6	26-30
			7	More than 30
			9999	Missing
7	sex	Sex	1	Male
			2	Female
8	weight	Weight	(Actual weight in KG)
			9999	Missing
9	khaj	Presence of Itching	0	No
			1	Yes
10	khaj_site_1	Site of Itching: Fingers	0	No
			1	Yes
			9999	Not Applicable
11	khaj_site_2	Site of Itching: Wrist	0	No
			1	Yes
			9999	Not Applicable
12	khaj_site_3	Site of Itching: Armpits	0	No
			1	Yes
			9999	Not Applicable
13	khaj_site_4	Site of Itching: Other	0	No
			1	Yes
			9999	Not Applicable
14	pus	Presence of Pus	0	No
			1	Yes
15	sc	Diagnosed with Scabies	0	No
			1	Yes
16	sc1	Mild Scabies	0	No
			1	Yes
17	sc2	Moderate Scabies	0	No
			1	Yes
18	sc3	Severe Scabies	0	No
			1	Yes
19	sc4	Infected Scabies	0	No
			1	Yes
20	sc5	Nodular Scabies	0	No
			1	Yes
21	sc6	Crusted Scabies	0	No
			1	Yes
22	d2	Impetigo	0	No
			1	Yes
23	scabies_treatment	Treatment Received for Scabies	0	No
			1	Yes
24	any_treat	Received Any Treatment	0	No
			1	Yes

## Sheet: wide_dataset
unique_id	area	villno	sex	present1	age1	sc1	d21	present2	age2	sc2	d22	present3	age3	sc3	d23	sc_dis_12	sc_app_12
1	2	62	1	1	31.4167	0	0	0	8888	8888	8888	1	32.5833	0	0	888	0
2	2	62	2	1	28.4167	0	0	0	8888	8888	8888	1	29.5833	0	0	888	0
3	2	62	1	1	26.4167	0	0	1	26.5833	0	0	1	27.5833	0	0	888	0
4	2	62	2	1	23.4167	0	0	1	23.5833	0	0	1	24.5833	1	0	888	1
5	2	62	2	1	63.4167	0	0	1	63.5833	0	0	1	64.5833	0	0	888	0
6	2	62	1	1	58.4167	1	0	1	58.5833	0	0	1	59.5833	0	0	1	888
7	2	62	1	1	53.4167	1	0	1	53.5833	1	0	1	54.5833	0	0	1	888
8	2	62	1	1	29.4167	0	0	1	29.5833	0	0	1	30.5833	0	0	888	0
9	2	62	2	1	26.4167	0	0	1	26.5833	1	0	1	27.5833	0	0	888	0
11	2	62	1	1	4.41667	0	0	1	4.58333	1	0	1	5.58333	0	0	888	0
12	2	62	2	1	83.4167	0	0	1	83.5833	1	0	1	84.5833	0	0	888	0
13	2	62	1	1	43.4167	0	0	1	43.5833	0	0	1	44.5833	0	0	888	0
14	2	62	2	1	73.4167	0	0	1	73.5833	0	0	1	74.5833	0	0	888	0
15	2	62	2	1	51.4167	0	0	1	51.5833	0	0	1	52.5833	0	0	888	0
17	2	62	2	1	18.4167	0	0	0	8888	8888	8888	1	19.5833	0	0	888	0
18	2	62	2	1	14.4167	0	0	1	14.5833	0	0	1	15.5833	0	0	888	0
19	2	62	1	1	48.4167	0	0	1	48.5833	0	0	1	49.5833	0	0	888	0
20	2	62	1	1	33.4167	0	0	1	33.5833	0	0	0	8888	8888	8888	99	99
21	2	62	2	1	30.4167	0	0	1	30.5833	0	0	1	31.5833	1	0	888	1
24	2	62	1	1	58.4167	0	0	1	58.5833	0	0	1	59.5833	0	0	888	0
25	2	62	2	1	53.4167	0	0	1	53.5833	0	0	1	54.5833	0	0	888	0
26	2	62	1	0	8888	8888	8888	1	21.4167	0	0	1	22.4167	0	0	88	88
27	2	62	1	0	8888	8888	8888	1	15.4167	0	0	1	16.4167	0	0	88	88
29	2	62	2	1	9.41667	0	0	1	9.58333	0	0	0	8888	8888	8888	99	99
30	2	62	1	1	68.4167	0	0	1	68.5833	0	0	1	69.5833	0	0	888	0
31	2	62	2	1	63.4167	0	0	1	63.5833	0	0	1	64.5833	1	0	888	1
32	2	62	1	1	43.4167	0	0	0	8888	8888	8888	1	44.5833	0	0	888	0
33	2	62	2	1	41.4167	1	0	0	8888	8888	8888	1	42.5833	0	0	1	888
36	2	62	1	1	23.4167	0	0	1	23.5833	0	0	1	24.5833	0	0	888	0
38	2	62	2	0	8888	8888	8888	1	16.4167	0	0	1	17.4167	0	0	88	88
40	2	62	1	1	63.4167	0	0	1	63.5833	0	0	1	64.5833	0	0	888	0
41	2	62	1	1	48.4167	0	0	0	8888	8888	8888	1	49.5833	0	0	888	0
42	2	62	2	1	43.4167	0	0	1	43.5833	0	0	1	44.5833	0	0	888	0
43	2	62	2	1	23.4167	0	0	1	23.5833	0	0	0	8888	8888	8888	99	99
44	2	62	1	1	19.4167	0	0	0	8888	8888	8888	1	20.5833	0	0	888	0
46	2	62	1	1	43.4167	0	0	1	43.5833	0	0	1	44.5833	0	0	888	0
47	2	62	2	1	41.4167	0	0	1	41.5833	0	0	1	42.5833	0	0	888	0
49	2	62	2	1	16.4167	0	0	1	16.5833	0	0	0	8888	8888	8888	99	99
50	2	62	1	0	8888	8888	8888	0	8888	8888	8888	1	12.4167	0	0	88	88
51	2	62	1	1	38.4167	0	0	0	8888	8888	8888	1	39.5833	0	0	888	0
52	2	62	2	1	34.4167	0	0	0	8888	8888	8888	1	35.5833	0	0	888	0
54	2	62	1	0	8888	8888	8888	0	8888	8888	8888	1	13.4167	0	0	88	88
56	2	62	1	1	28.4167	1	0	0	8888	8888	8888	1	29.5833	0	0	1	888
57	2	62	2	1	26.4167	1	0	1	26.5833	1	0	1	27.5833	0	0	1	888
59	2	62	2	0	8888	8888	8888	1	73.4167	1	0	1	74.4167	0	0	88	88
60	2	62	1	1	58.4167	0	0	0	8888	8888	8888	1	59.5833	1	0	888	1
61	2	62	2	1	55.4167	0	0	1	55.5833	0	0	0	8888	8888	8888	99	99
62	2	62	2	1	21.4167	0	0	1	21.5833	0	0	1	22.5833	0	0	888	0
64	2	62	1	0	8888	8888	8888	1	15.4167	0	0	1	16.4167	0	0	88	88
66	2	62	2	1	60.4167	0	0	1	60.5833	0	0	1	61.5833	0	0	888	0
67	2	62	1	1	38.4167	1	0	1	38.5833	1	0	1	39.5833	0	0	1	888
68	2	62	2	1	33.4167	1	0	1	33.5833	0	0	1	34.5833	0	0	1	888
69	2	62	1	1	15.4167	1	0	1	15.5833	0	0	1	16.5833	1	0	0	888
70	2	62	1	0	8888	8888	8888	1	12.4167	1	0	0	8888	8888	8888	88	88
71	2	62	1	1	48.4167	0	0	0	8888	8888	8888	1	49.5833	0	0	888	0
72	2	62	2	1	46.4167	0	0	1	46.5833	0	0	1	47.5833	0	0	888	0
73	2	62	1	0	8888	8888	8888	1	24.4167	0	0	1	25.4167	0	0	88	88
74	2	62	2	0	8888	8888	8888	1	23.4167	0	0	1	24.4167	0	0	88	88
75	2	62	1	0	8888	8888	8888	1	21.4167	0	0	0	8888	8888	8888	88	88
76	2	62	1	1	17.4167	0	0	1	17.5833	0	0	1	18.5833	0	0	888	0
77	2	62	2	0	8888	8888	8888	1	3.66667	0	0	1	4.66667	0	0	88	88
78	2	62	1	0	8888	8888	8888	1	48.4167	1	0	1	49.4167	0	0	88	88
79	2	62	2	0	8888	8888	8888	1	46.4167	0	0	1	47.4167	0	0	88	88
80	2	62	2	1	38.4167	0	0	1	38.5833	1	0	1	39.5833	1	0	888	1
81	2	62	1	1	24.4167	0	0	1	24.5833	0	0	0	8888	8888	8888	99	99
82	2	62	2	1	22.4167	0	0	1	22.5833	0	0	1	23.5833	0	0	888	0
84	2	62	2	0	8888	8888	8888	1	48.4167	0	0	0	8888	8888	8888	88	88
85	2	62	1	1	21.4167	0	0	1	21.5833	0	0	1	22.5833	0	0	888	0
86	2	62	2	0	8888	8888	8888	1	15.4167	0	0	0	8888	8888	8888	88	88
87	2	62	1	1	33.4167	0	0	1	33.5833	0	0	1	34.5833	1	0	888	1
88	2	62	2	1	31.4167	0	0	1	31.5833	0	0	1	32.5833	0	0	888	0
89	2	62	1	0	8888	8888	8888	1	43.4167	0	0	1	44.4167	0	0	88	88
90	2	62	2	0	8888	8888	8888	1	40.4167	0	0	1	41.4167	0	0	88	88
91	2	62	2	1	23.4167	0	0	1	23.5833	0	0	1	24.5833	0	0	888	0
95	2	62	1	0	8888	8888	8888	1	11.4167	0	0	1	12.4167	0	0	88	88
96	2	62	1	1	83.4167	0	0	1	83.5833	0	0	1	84.5833	0	0	888	0
97	2	62	2	1	80.4167	0	0	1	80.5833	0	0	1	81.5833	0	0	888	0
98	2	62	1	1	41.4167	0	0	1	41.5833	0	0	0	8888	8888	8888	99	99
99	2	62	2	1	39.4167	1	0	1	39.5833	0	0	1	40.5833	0	0	1	888
100	2	62	1	1	21.4167	0	0	1	21.5833	0	0	1	22.5833	0	0	888	0
101	2	62	2	1	33.4167	0	0	1	33.5833	0	0	0	8888	8888	8888	99	99
104	2	62	2	1	18.4167	0	0	1	18.5833	0	0	1	19.5833	0	0	888	0
106	2	62	1	0	8888	8888	8888	1	13.4167	1	0	0	8888	8888	8888	88	88
107	2	62	2	1	63.4167	0	0	0	8888	8888	8888	1	64.5833	0	0	888	0
108	2	62	1	1	56.4167	0	0	1	56.5833	0	0	1	57.5833	0	0	888	0
109	2	62	1	1	21.4167	0	0	0	8888	8888	8888	1	22.5833	0	0	888	0
110	2	62	1	1	43.4167	0	0	0	8888	8888	8888	1	44.5833	0	0	888	0
111	2	62	2	1	40.4167	0	0	0	8888	8888	8888	1	41.5833	0	0	888	0
114	2	62	1	0	8888	8888	8888	1	63.4167	1	0	1	64.4167	0	0	88	88
115	2	62	2	1	21.4167	0	0	1	21.5833	0	0	1	22.5833	0	0	888	0
117	2	62	1	1	43.4167	0	0	0	8888	8888	8888	1	44.5833	0	0	888	0
118	2	62	2	1	41.4167	0	0	0	8888	8888	8888	1	42.5833	0	0	888	0
119	2	62	2	1	21.4167	0	0	1	21.5833	0	0	1	22.5833	0	0	888	0
120	2	62	1	1	18.4167	0	0	0	8888	8888	8888	0	8888	8888	8888	99	99
121	2	62	1	1	16.4167	1	0	1	16.5833	1	0	1	17.5833	0	0	1	888
123	2	62	1	1	78.4167	0	0	1	78.5833	0	0	1	79.5833	0	0	888	0
124	2	62	1	1	48.4167	0	0	1	48.5833	0	0	1	49.5833	0	0	888	0
125	2	62	2	1	45.4167	1	0	1	45.5833	0	0	1	46.5833	0	0	1	888
126	2	62	1	1	23.4167	0	0	1	23.5833	0	0	1	24.5833	0	0	888	0
127	2	62	2	1	21.4167	0	0	0	8888	8888	8888	1	22.5833	0	0	888	0
128	2	62	2	1	18.4167	0	0	1	18.5833	0	0	0	8888	8888	8888	99	99
130	2	62	1	1	30.4167	0	0	0	8888	8888	8888	0	8888	8888	8888	99	99
131	2	62	2	1	28.4167	0	0	0	8888	8888	8888	0	8888	8888	8888	99	99
132	2	62	2	1	6.58333	0	0	0	8888	8888	8888	0	8888	8888	8888	99	99
133	2	62	1	1	3.66667	0	0	0	8888	8888	8888	0	8888	8888	8888	99	99
134	2	62	2	1	83.4167	0	0	1	83.5833	0	0	1	84.5833	0	0	888	0
135	2	62	1	1	34.4167	0	0	1	34.5833	0	0	1	35.5833	0	0	888	0
136	2	62	2	1	31.4167	0	0	1	31.5833	0	0	1	32.5833	0	0	888	0
140	2	62	2	1	4	0	0	1	4.16667	1	0	1	5.16667	0	0	888	0
141	2	62	2	1	73.4167	0	0	1	73.5833	0	0	1	74.5833	0	0	888	0
142	2	62	1	1	46.4167	0	0	1	46.5833	0	0	1	47.5833	0	0	888	0
143	2	62	2	1	43.4167	0	0	1	43.5833	0	0	1	44.5833	0	0	888	0
144	2	62	1	1	24.4167	0	0	1	24.5833	0	0	1	25.5833	0	0	888	0
145	2	62	2	1	20.4167	0	0	0	8888	8888	8888	1	21.5833	0	0	888	0
147	2	62	1	1	32.4167	0	0	1	32.5833	0	0	1	33.5833	0	0	888	0
148	2	62	2	1	29.4167	1	0	1	29.5833	0	0	1	30.5833	0	0	1	888
150	2	62	2	1	63.4167	0	0	1	63.5833	0	0	1	64.5833	0	0	888	0
151	2	62	1	1	38.4167	1	0	1	38.5833	1	0	1	39.5833	0	0	1	888
152	2	62	1	1	48.4167	0	0	1	48.5833	0	0	1	49.5833	0	0	888	0
153	2	62	2	1	43.4167	1	0	1	43.5833	1	0	1	44.5833	1	0	0	888
154	2	62	2	0	8888	8888	8888	1	18.4167	1	0	1	19.4167	1	0	88	88
156	2	62	1	1	41.4167	0	0	1	41.5833	1	0	1	42.5833	0	0	888	0
157	2	62	2	1	38.4167	0	0	1	38.5833	0	0	1	39.5833	0	0	888	0
158	2	62	2	1	73.4167	0	0	1	73.5833	0	0	1	74.5833	0	0	888	0
159	2	62	1	1	43.4167	0	0	1	43.5833	0	0	1	44.5833	0	0	888	0
160	2	62	2	1	41.4167	0	0	1	41.5833	0	0	1	42.5833	0	0	888	0
162	2	62	1	1	33.4167	0	0	1	33.5833	0	0	1	34.5833	0	0	888	0
163	2	62	2	1	31.4167	0	0	1	31.5833	0	0	1	32.5833	0	0	888	0
164	2	62	1	1	4.75	0	0	1	4.91667	0	0	1	5.91667	0	0	888	0
165	2	62	1	1	28.4167	1	0	1	28.5833	0	0	1	29.5833	0	0	1	888
166	2	62	2	1	73.4167	0	0	1	73.5833	0	0	1	74.5833	0	0	888	0
167	2	62	1	1	48.4167	0	0	1	48.5833	1	0	1	49.5833	0	0	888	0
168	2	62	2	1	46.4167	0	0	1	46.5833	0	0	1	47.5833	0	0	888	0
169	2	62	2	1	23.4167	0	0	1	23.5833	0	0	1	24.5833	0	0	888	0
170	2	62	2	0	8888	8888	8888	1	21.4167	0	0	1	22.4167	0	0	88	88
175	2	62	2	1	51.4167	0	0	1	51.5833	0	0	0	8888	8888	8888	99	99
176	2	62	1	1	21.4167	0	0	1	21.5833	1	0	0	8888	8888	8888	99	99
180	2	62	1	1	31.4167	0	0	0	8888	8888	8888	1	32.5833	0	0	888	0
181	2	62	2	1	28.4167	0	0	0	8888	8888	8888	1	29.5833	0	0	888	0
184	2	62	2	1	25	0	0	1	25.1667	0	0	1	26.1667	0	0	888	0
185	2	62	2	1	2	0	0	1	2.16667	0	0	1	3.16667	0	0	888	0
186	2	62	2	1	17	0	0	1	17.1667	0	0	1	18.1667	0	0	888	0
187	2	62	2	1	20	0	0	1	20.1667	0	0	1	21.1667	0	0	888	0
188	2	62	2	1	1	0	0	1	1.16667	0	0	1	2.16667	0	0	888	0
189	2	62	2	1	19	0	0	1	19.1667	0	0	1	20.1667	0	0	888	0
190	2	62	1	1	3	0	0	1	3.16667	0	0	1	4.16667	0	0	888	0
191	2	62	2	1	18.4167	0	0	1	18.5833	0	0	0	8888	8888	8888	99	99
192	2	62	2	1	0.5	0	0	1	0.666667	0	0	0	8888	8888	8888	99	99
193	2	62	2	1	20	0	0	1	20.1667	0	0	1	21.1667	0	0	888	0
194	2	62	1	1	0.166667	0	0	1	0.333333	0	0	1	1.33333	0	0	888	0
195	2	62	1	1	20	0	0	1	20.1667	0	0	0	8888	8888	8888	99	99
196	2	62	2	1	4	1	0	1	4.16667	0	0	1	5.16667	0	0	1	888
197	2	62	2	1	0.5	0	0	1	0.666667	0	0	1	1.66667	0	0	888	0
200	2	62	1	0	8888	8888	8888	1	3	1	0	1	4	1	0	88	88
201	2	62	1	0	8888	8888	8888	1	1	1	0	1	2	1	0	88	88
202	2	62	1	0	8888	8888	8888	1	1.41667	0	0	0	8888	8888	8888	88	88
203	2	62	1	0	8888	8888	8888	1	3	1	0	0	8888	8888	8888	88	88
204	2	62	1	0	8888	8888	8888	0	8888	8888	8888	1	0.166667	0	0	88	88
205	2	62	1	0	8888	8888	8888	0	8888	8888	8888	1	2.41667	0	0	88	88
206	2	62	2	0	8888	8888	8888	0	8888	8888	8888	1	28	1	0	88	88
207	2	62	1	0	8888	8888	8888	0	8888	8888	8888	1	7	1	0	88	88
208	2	62	1	0	8888	8888	8888	0	8888	8888	8888	1	4	1	0	88	88
209	2	62	1	0	8888	8888	8888	0	8888	8888	8888	1	1	1	0	88	88
210	2	62	1	0	8888	8888	8888	0	8888	8888	8888	1	4	0	0	88	88
211	2	62	2	0	8888	8888	8888	0	8888	8888	8888	1	3	0	0	88	88
212	2	62	1	0	8888	8888	8888	0	8888	8888	8888	1	0.166667	1	0	88	88
213	2	62	1	0	8888	8888	8888	0	8888	8888	8888	1	1	0	0	88	88
214	2	62	2	0	8888	8888	8888	0	8888	8888	8888	1	0.416667	0	0	88	88
215	2	62	1	0	8888	8888	8888	0	8888	8888	8888	1	0.5	0	0	88	88
216	2	62	1	0	8888	8888	8888	0	8888	8888	8888	1	1.41667	0	0	88	88
217	2	62	2	0	8888	8888	8888	0	8888	8888	8888	1	19	0	0	88	88
218	2	62	1	0	8888	8888	8888	0	8888	8888	8888	1	0.25	0	0	88	88
219	2	62	2	0	8888	8888	8888	0	8888	8888	8888	1	22	0	0	88	88
220	1	66	1	1	41.4167	0	0	1	41.5833	0	0	1	42.5833	0	0	888	0
221	1	66	2	1	38.4167	0	0	1	38.5833	0	0	1	39.5833	0	0	888	0
222	1	66	2	1	20.4167	0	0	1	20.5833	0	0	1	21.5833	0	0	888	0
223	1	66	1	1	21.4167	1	0	1	21.5833	0	0	1	22.5833	0	0	1	888
224	1	66	1	1	53.4167	1	0	1	53.5833	0	0	1	54.5833	0	0	1	888
225	1	66	2	1	48.4167	0	0	0	8888	8888	8888	1	49.5833	0	0	888	0
227	1	66	2	1	27.4167	1	0	1	27.5833	0	0	1	28.5833	0	0	1	888
228	1	66	2	1	5	1	0	1	5.16667	0	0	1	6.16667	0	0	1	888
229	1	66	1	0	8888	8888	8888	1	27.4167	0	0	0	8888	8888	8888	88	88
230	1	66	1	1	33.4167	0	0	1	33.5833	0	0	1	34.5833	0	0	888	0
231	1	66	2	1	26.4167	0	0	1	26.5833	0	0	1	27.5833	0	0	888	0
232	1	66	1	1	8.66667	0	0	1	8.83333	0	0	0	8888	8888	8888	99	99
233	1	66	2	1	6.08333	0	0	1	6.25	0	0	1	7.25	0	0	888	0
234	1	66	2	1	4.08333	0	0	1	4.25	0	0	1	5.25	0	0	888	0
236	1	66	1	1	25.4167	1	0	0	8888	8888	8888	1	26.5833	0	0	1	888
238	1	66	2	1	35.4167	0	0	1	35.5833	0	0	1	36.5833	0	0	888	0
241	1	66	1	1	53.4167	0	0	1	53.5833	0	0	1	54.5833	0	0	888	0
242	1	66	2	1	43.4167	0	0	1	43.5833	0	0	1	44.5833	0	0	888	0
243	1	66	1	1	25.4167	0	0	1	25.5833	0	0	1	26.5833	0	0	888	0
244	1	66	2	1	23.4167	0	0	1	23.5833	0	0	1	24.5833	0	0	888	0
246	1	66	1	1	58.4167	0	0	1	58.5833	0	0	1	59.5833	0	0	888	0
247	1	66	2	1	53.4167	0	0	1	53.5833	0	0	1	54.5833	0	0	888	0
248	1	66	1	1	33.4167	0	0	1	33.5833	0	0	1	34.5833	0	0	888	0
249	1	66	2	1	29.4167	0	0	1	29.5833	0	0	1	30.5833	0	0	888	0
251	1	66	1	1	9.41667	0	0	1	9.58333	0	0	0	8888	8888	8888	99	99
252	1	66	1	1	6.66667	0	0	1	6.83333	0	0	1	7.83333	0	0	888	0
254	1	66	1	1	23.4167	1	0	1	23.5833	0	0	1	24.5833	0	0	1	888
259	1	66	2	1	66.4167	0	0	1	66.5833	0	0	1	67.5833	0	0	888	0
260	1	66	1	0	8888	8888	8888	1	58.4167	0	0	1	59.4167	0	0	88	88
261	1	66	1	1	38.4167	0	0	1	38.5833	0	0	1	39.5833	0	0	888	0
262	1	66	2	1	33.4167	0	0	1	33.5833	0	0	1	34.5833	0	0	888	0
263	1	66	2	1	13.4167	0	0	0	8888	8888	8888	0	8888	8888	8888	99	99
265	1	66	2	1	4.41667	0	1	1	4.58333	0	0	1	5.58333	0	0	888	0
266	1	66	1	1	25.4167	0	0	1	25.5833	0	0	1	26.5833	0	0	888	0
267	1	66	1	1	32.4167	0	0	1	32.5833	0	0	1	33.5833	0	0	888	0
268	1	66	2	1	28.4167	0	0	1	28.5833	0	0	1	29.5833	0	0	888	0
270	1	66	1	1	8.41667	0	0	1	8.58333	0	0	0	8888	8888	8888	99	99
271	1	66	2	1	58.4167	0	0	1	58.5833	0	0	1	59.5833	0	0	888	0
272	1	66	1	1	29.4167	0	0	1	29.5833	0	0	1	30.5833	0	0	888	0
273	1	66	2	1	28.4167	0	0	1	28.5833	0	0	1	29.5833	0	0	888	0
275	1	66	2	1	10.4167	0	0	1	10.5833	0	0	0	8888	8888	8888	99	99
276	1	66	1	1	26.4167	0	0	1	26.5833	0	0	1	27.5833	0	0	888	0
277	1	66	1	1	48.4167	0	0	1	48.5833	0	0	1	49.5833	0	0	888	0
278	1	66	2	1	43.4167	0	0	1	43.5833	0	0	1	44.5833	0	0	888	0
279	1	66	1	1	27.4167	0	0	1	27.5833	0	0	1	28.5833	0	0	888	0
280	1	66	2	1	25.4167	0	0	0	8888	8888	8888	1	26.5833	0	0	888	0
281	1	66	1	1	5.08333	0	0	1	5.25	0	0	1	6.25	0	0	888	0
282	1	66	1	1	4.66667	0	0	0	8888	8888	8888	1	5.83333	0	0	888	0
283	1	66	1	1	24.4167	0	0	1	24.5833	0	0	1	25.5833	0	0	888	0
284	1	66	1	1	43.4167	0	0	1	43.5833	0	0	1	44.5833	0	0	888	0
285	1	66	2	1	38.4167	0	0	1	38.5833	0	0	1	39.5833	0	0	888	0
286	1	66	2	0	8888	8888	8888	1	20.4167	1	0	1	21.4167	1	0	88	88
287	1	66	1	0	8888	8888	8888	1	16.4167	1	0	0	8888	8888	8888	88	88
288	1	66	1	1	35.4167	0	0	1	35.5833	0	0	1	36.5833	0	0	888	0
289	1	66	2	1	32.4167	0	0	1	32.5833	0	0	1	33.5833	0	0	888	0
290	1	66	2	1	13.4167	0	0	1	13.5833	0	0	1	14.5833	1	0	888	1
291	1	66	1	1	12.4167	0	1	1	12.5833	0	0	1	13.5833	0	0	888	0
292	1	66	1	1	11.4167	0	0	1	11.5833	0	0	1	12.5833	1	0	888	1
293	1	66	1	1	33.4167	0	0	1	33.5833	0	0	1	34.5833	0	0	888	0
294	1	66	2	1	30.4167	0	0	1	30.5833	0	0	1	31.5833	0	0	888	0
296	1	66	2	1	10.4167	0	0	1	10.5833	0	0	0	8888	8888	8888	99	99
297	1	66	2	1	5.41667	0	0	1	5.58333	0	0	1	6.58333	1	0	888	1
298	1	66	2	1	63.4167	0	0	1	63.5833	0	0	1	64.5833	0	0	888	0
300	1	66	1	1	58.4167	0	0	1	58.5833	0	0	0	8888	8888	8888	99	99
301	1	66	2	1	53.4167	0	0	1	53.5833	0	0	1	54.5833	0	0	888	0
302	1	66	1	1	17.4167	0	0	1	17.5833	0	0	1	18.5833	0	0	888	0
303	1	66	1	1	26.4167	0	0	1	26.5833	0	0	1	27.5833	0	0	888	0
304	1	66	2	1	23.4167	0	0	1	23.5833	0	0	1	24.5833	0	0	888	0
305	1	66	2	1	10.4167	0	0	1	10.5833	0	0	1	11.5833	1	0	888	1
306	1	66	1	1	47.4167	0	0	1	47.5833	0	0	1	48.5833	0	0	888	0
307	1	66	2	1	40.4167	0	0	1	40.5833	0	0	1	41.5833	0	0	888	0
309	1	66	2	1	23.4167	0	0	1	23.5833	0	0	1	24.5833	0	0	888	0
310	1	66	2	1	15.4167	0	0	1	15.5833	0	0	1	16.5833	0	0	888	0
311	1	66	2	1	13.4167	0	0	1	13.5833	0	0	1	14.5833	0	0	888	0
312	1	66	2	1	66.4167	0	0	1	66.5833	0	0	1	67.5833	0	0	888	0
313	1	66	1	0	8888	8888	8888	0	8888	8888	8888	1	25.4167	0	0	88	88
314	1	66	1	1	52.4167	0	0	1	52.5833	0	0	1	53.5833	0	0	888	0
315	1	66	1	1	30.4167	0	0	1	30.5833	0	0	1	31.5833	0	0	888	0
316	1	66	2	1	27.4167	0	0	1	27.5833	0	0	1	28.5833	0	0	888	0
317	1	66	1	1	4.41667	0	0	1	4.58333	0	0	1	5.58333	0	0	888	0
318	1	66	1	0	8888	8888	8888	1	54.4167	0	0	1	55.4167	0	0	88	88
320	1	66	2	1	21.4167	1	0	1	21.5833	0	0	1	22.5833	0	0	1	888
321	1	66	2	0	8888	8888	8888	1	16.4167	0	0	1	17.4167	0	0	88	88
322	1	66	2	1	15.4167	0	0	1	15.5833	0	0	0	8888	8888	8888	99	99
323	1	66	2	1	65.4167	0	0	1	65.5833	0	0	1	66.5833	0	0	888	0
324	1	66	1	1	33.4167	0	0	1	33.5833	0	0	1	34.5833	0	0	888	0
325	1	66	2	1	29.4167	0	0	1	29.5833	0	0	1	30.5833	0	0	888	0
326	1	66	2	1	9.41667	0	0	1	9.58333	0	0	1	10.5833	0	0	888	0
327	1	66	1	1	7	0	0	1	7.16667	0	0	1	8.16667	0	0	888	0
328	1	66	1	0	8888	8888	8888	1	27.4167	0	0	1	28.4167	0	0	88	88
329	1	66	1	1	45.4167	0	0	1	45.5833	0	0	1	46.5833	0	0	888	0
330	1	66	2	1	42.4167	1	0	1	42.5833	0	0	1	43.5833	0	0	1	888
331	1	66	2	0	8888	8888	8888	1	19.4167	0	0	1	20.4167	0	0	88	88
334	1	66	1	1	40.4167	0	0	1	40.5833	0	0	1	41.5833	0	0	888	0
335	1	66	2	1	35.4167	0	0	1	35.5833	0	0	1	36.5833	0	0	888	0
336	1	66	1	1	16.4167	0	0	1	16.5833	0	0	0	8888	8888	8888	99	99
338	1	66	1	1	40.4167	0	0	1	40.5833	0	0	1	41.5833	0	0	888	0
339	1	66	2	1	32.4167	1	0	1	32.5833	0	0	1	33.5833	0	0	1	888
340	1	66	2	0	8888	8888	8888	1	14.4167	0	0	1	15.4167	0	0	88	88
341	1	66	1	0	8888	8888	8888	1	13.4167	1	0	0	8888	8888	8888	88	88
343	1	66	2	1	39.4167	0	0	1	39.5833	0	0	1	40.5833	0	0	888	0
344	1	66	1	1	13.4167	0	0	1	13.5833	0	0	1	14.5833	0	0	888	0
345	1	66	1	1	50.4167	0	0	1	50.5833	0	0	1	51.5833	0	0	888	0
346	1	66	2	1	47.4167	1	0	1	47.5833	0	0	1	48.5833	0	0	1	888
347	1	66	1	0	8888	8888	8888	1	26.4167	0	0	1	27.4167	0	0	88	88
348	1	66	2	1	24.4167	0	0	1	24.5833	0	0	1	25.5833	0	0	888	0
349	1	66	1	1	9.41667	1	0	1	9.58333	0	0	1	10.5833	0	0	1	888
350	1	66	1	0	8888	8888	8888	1	24.4167	0	0	1	25.4167	0	0	88	88
351	1	66	1	1	35.4167	1	0	1	35.5833	1	0	1	36.5833	0	0	1	888
352	1	66	2	1	30.4167	1	0	1	30.5833	0	0	1	31.5833	0	0	1	888
353	1	66	1	1	9.41667	1	0	1	9.58333	0	0	1	10.5833	1	0	0	888
354	1	66	2	1	9	1	0	1	9.16667	0	0	1	10.1667	0	0	1	888
355	1	66	1	1	38.4167	1	0	1	38.5833	1	0	1	39.5833	0	0	1	888
356	1	66	2	1	31.4167	1	0	1	31.5833	0	0	1	32.5833	0	0	1	888
357	1	66	1	1	11.4167	1	0	1	11.5833	0	0	1	12.5833	0	0	1	888
358	1	66	2	1	10.4167	1	0	1	10.5833	0	0	1	11.5833	0	0	1	888
359	1	66	2	1	65.4167	0	0	1	65.5833	0	0	1	66.5833	0	0	888	0
360	1	66	1	1	45.4167	0	0	1	45.5833	0	0	1	46.5833	0	0	888	0
361	1	66	2	1	43.4167	1	0	1	43.5833	0	0	1	44.5833	0	0	1	888
362	1	66	1	1	26.4167	0	0	1	26.5833	0	0	1	27.5833	0	0	888	0
363	1	66	1	0	8888	8888	8888	0	8888	8888	8888	1	23.4167	0	0	88	88
365	1	66	2	0	8888	8888	8888	1	33.4167	0	1	0	8888	8888	8888	88	88
369	1	66	2	0	8888	8888	8888	0	8888	8888	8888	1	53.4167	0	0	88	88
370	1	66	1	1	23.4167	0	0	1	23.5833	0	0	1	24.5833	0	0	888	0
372	1	66	2	1	68.4167	0	0	0	8888	8888	8888	1	69.5833	0	0	888	0
373	1	66	1	1	43.4167	0	0	1	43.5833	0	0	1	44.5833	0	0	888	0
374	1	66	2	1	39.4167	0	0	1	39.5833	0	0	1	40.5833	0	0	888	0
375	1	66	2	1	17.4167	0	0	1	17.5833	0	0	1	18.5833	0	0	888	0
376	1	66	1	1	38.4167	0	1	1	38.5833	0	0	1	39.5833	0	0	888	0
377	1	66	2	1	33.4167	1	0	1	33.5833	0	0	1	34.5833	0	0	1	888
378	1	66	1	0	8888	8888	8888	0	8888	8888	8888	1	8.66667	0	0	88	88
379	1	66	1	0	8888	8888	8888	0	8888	8888	8888	1	6.5	0	0	88	88
380	1	66	2	1	68.4167	0	0	0	8888	8888	8888	0	8888	8888	8888	99	99
381	1	66	2	1	58.4167	0	0	1	58.5833	0	0	1	59.5833	0	0	888	0
382	1	66	1	1	24.4167	0	0	1	24.5833	0	0	1	25.5833	0	0	888	0
383	1	66	1	1	43.4167	0	0	1	43.5833	0	0	1	44.5833	0	0	888	0
384	1	66	2	1	38.4167	0	0	1	38.5833	0	0	1	39.5833	0	0	888	0
385	1	66	2	1	17.4167	0	0	1	17.5833	0	0	1	18.5833	0	0	888	0
386	1	66	1	1	14.4167	0	0	1	14.5833	0	0	0	8888	8888	8888	99	99
388	1	66	1	1	47.4167	0	0	1	47.5833	0	0	1	48.5833	0	0	888	0
389	1	66	2	1	39.4167	0	0	1	39.5833	0	0	1	40.5833	0	0	888	0
392	1	66	1	1	43.4167	0	0	0	8888	8888	8888	0	8888	8888	8888	99	99
396	1	66	2	1	70.4167	0	0	1	70.5833	0	0	1	71.5833	0	0	888	0
397	1	66	1	1	53.4167	0	0	1	53.5833	0	0	1	54.5833	0	0	888	0
398	1	66	2	1	50.4167	0	0	1	50.5833	0	0	1	51.5833	0	0	888	0
399	1	66	1	1	28.4167	0	0	1	28.5833	0	0	1	29.5833	0	0	888	0
401	1	66	2	1	21.4167	0	0	0	8888	8888	8888	1	22.5833	0	0	888	0
402	1	66	2	1	45.4167	0	0	1	45.5833	0	0	1	46.5833	0	0	888	0
403	1	66	1	1	25.4167	0	0	1	25.5833	0	0	1	26.5833	0	0	888	0
404	1	66	2	0	8888	8888	8888	1	23.4167	0	0	0	8888	8888	8888	88	88
405	1	66	1	1	19.4167	0	0	1	19.5833	0	0	1	20.5833	0	0	888	0
406	1	66	1	1	43.4167	0	0	0	8888	8888	8888	0	8888	8888	8888	99	99
408	1	66	1	1	59.4167	0	0	1	59.5833	0	0	1	60.5833	0	0	888	0
409	1	66	1	1	33.4167	0	0	1	33.5833	0	0	1	34.5833	0	0	888	0
410	1	66	2	1	30.4167	0	0	1	30.5833	0	0	1	31.5833	0	0	888	0
411	1	66	1	1	6.25	0	0	1	6.41667	0	0	1	7.41667	0	0	888	0
412	1	66	1	1	6.5	0	0	1	6.66667	0	0	1	7.66667	0	0	888	0
413	1	66	1	1	30.4167	0	0	1	30.5833	0	0	1	31.5833	0	0	888	0
414	1	66	2	1	28.4167	0	0	1	28.5833	0	0	1	29.5833	0	0	888	0
416	1	66	2	1	11.4167	0	0	1	11.5833	0	0	0	8888	8888	8888	99	99
419	1	66	1	1	51.4167	0	0	1	51.5833	0	0	1	52.5833	0	0	888	0
420	1	66	2	1	48.4167	0	0	1	48.5833	0	0	1	49.5833	0	0	888	0
422	1	66	1	1	21.4167	0	0	1	21.5833	0	0	0	8888	8888	8888	99	99
423	1	66	2	1	17.4167	0	0	1	17.5833	0	0	1	18.5833	0	0	888	0
424	1	66	1	1	16.4167	0	0	1	16.5833	0	0	1	17.5833	1	0	888	1
425	1	66	1	1	44.4167	0	0	0	8888	8888	8888	0	8888	8888	8888	99	99
426	1	66	2	1	38.4167	0	0	1	38.5833	0	0	0	8888	8888	8888	99	99
427	1	66	1	1	18.4167	0	0	1	18.5833	0	0	1	19.5833	0	0	888	0
428	1	66	2	1	15.4167	0	0	1	15.5833	0	0	0	8888	8888	8888	99	99
431	1	66	1	1	48.4167	0	0	0	8888	8888	8888	1	49.5833	0	0	888	0
433	1	66	1	1	25.4167	0	0	1	25.5833	0	0	1	26.5833	0	0	888	0
434	1	66	2	1	22.4167	0	0	0	8888	8888	8888	1	23.5833	0	0	888	0
436	1	66	2	1	16.4167	0	0	1	16.5833	0	0	1	17.5833	0	0	888	0
437	1	66	2	1	3	1	0	1	3.16667	0	0	1	4.16667	0	0	1	888
438	1	66	2	1	20	0	0	1	20.1667	1	0	0	8888	8888	8888	99	99
439	1	66	2	1	19	0	0	1	19.1667	0	1	1	20.1667	0	0	888	0
440	1	66	1	1	0.5	0	0	1	0.666667	0	0	1	1.66667	0	0	888	0
441	1	66	2	1	1	0	0	1	1.16667	0	0	1	2.16667	0	0	888	0
442	1	66	2	1	3	0	0	0	8888	8888	8888	1	4.16667	0	0	888	0
443	1	66	2	1	20	1	0	1	20.1667	0	0	1	21.1667	0	0	1	888
444	1	66	1	1	25	0	0	1	25.1667	0	0	0	8888	8888	8888	99	99
445	1	66	2	1	22	0	0	1	22.1667	0	0	0	8888	8888	8888	99	99
446	1	66	1	1	0.666667	0	0	1	0.833333	0	0	0	8888	8888	8888	99	99
447	1	66	2	1	45	0	0	0	8888	8888	8888	0	8888	8888	8888	99	99
448	1	66	1	1	15	0	0	0	8888	8888	8888	0	8888	8888	8888	99	99
449	1	66	1	1	3	0	0	1	3.16667	0	0	1	4.16667	1	0	888	1
450	1	66	2	1	0.666667	1	0	1	0.833333	0	0	1	1.83333	0	0	1	888
451	1	66	1	1	3	1	0	1	3.16667	0	0	1	4.16667	0	0	1	888
452	1	66	1	1	0.583333	0	0	1	0.75	0	0	1	1.75	0	0	888	0
453	1	66	2	1	25	0	0	0	8888	8888	8888	0	8888	8888	8888	99	99
454	1	66	2	1	3	0	0	0	8888	8888	8888	0	8888	8888	8888	99	99
455	1	66	1	1	27	0	0	0	8888	8888	8888	0	8888	8888	8888	99	99
456	1	66	2	1	1	0	0	1	1.16667	0	0	1	2.16667	0	0	888	0
457	1	66	2	1	13	0	0	0	8888	8888	8888	0	8888	8888	8888	99	99
458	1	66	2	1	18	0	0	1	18.1667	0	0	1	19.1667	0	0	888	0
459	1	66	1	1	3	0	1	1	3.16667	0	0	1	4.16667	0	0	888	0
460	1	66	2	1	0.583333	0	1	1	0.75	0	0	1	1.75	0	0	888	0
461	1	66	1	1	2	0	0	1	2.16667	1	0	1	3.16667	0	0	888	0
462	1	66	1	1	45	0	0	0	8888	8888	8888	1	46.1667	0	0	888	0
463	1	66	1	1	29	0	0	1	29.1667	0	0	1	30.1667	0	0	888	0
464	1	66	2	1	23	0	0	1	23.1667	0	0	1	24.1667	0	0	888	0
465	1	66	1	1	2	0	0	1	2.16667	0	0	1	3.16667	0	0	888	0
466	1	66	1	1	2	0	0	0	8888	8888	8888	1	3.16667	0	0	888	0
467	1	66	1	1	18	0	0	1	18.1667	0	0	1	19.1667	0	0	888	0
469	1	66	2	0	8888	8888	8888	0	8888	8888	8888	1	20	0	0	88	88
470	1	66	1	0	8888	8888	8888	0	8888	8888	8888	1	25	0	0	88	88
471	1	66	2	0	8888	8888	8888	0	8888	8888	8888	1	21	0	0	88	88
472	1	66	1	0	8888	8888	8888	0	8888	8888	8888	1	0.333333	0	0	88	88
473	1	66	2	0	8888	8888	8888	0	8888	8888	8888	1	4	0	0	88	88
474	1	66	2	0	8888	8888	8888	0	8888	8888	8888	1	26	0	0	88	88
475	1	66	1	0	8888	8888	8888	0	8888	8888	8888	1	30	0	0	88	88
476	1	66	2	0	8888	8888	8888	0	8888	8888	8888	1	2	0	0	88	88
477	1	66	2	0	8888	8888	8888	0	8888	8888	8888	1	2	0	0	88	88
478	1	66	2	0	8888	8888	8888	0	8888	8888	8888	1	19	0	0	88	88
479	1	66	2	0	8888	8888	8888	0	8888	8888	8888	1	19	0	0	88	88
480	1	66	1	0	8888	8888	8888	0	8888	8888	8888	1	50	0	0	88	88
481	1	66	2	0	8888	8888	8888	0	8888	8888	8888	1	21	0	0	88	88
482	1	66	1	0	8888	8888	8888	0	8888	8888	8888	1	1	0	0	88	88
483	1	66	2	0	8888	8888	8888	0	8888	8888	8888	1	0.916667	0	0	88	88
484	1	66	2	0	8888	8888	8888	0	8888	8888	8888	1	45	0	0	88	88
485	1	66	1	0	8888	8888	8888	0	8888	8888	8888	1	1	0	0	88	88
486	1	66	2	0	8888	8888	8888	0	8888	8888	8888	1	3	0	0	88	88
487	1	66	2	0	8888	8888	8888	0	8888	8888	8888	1	2	0	0	88	88
488	1	22	2	1	53.4167	0	0	1	53.5833	0	0	1	54.5833	0	0	888	0
490	1	22	1	1	23.4167	0	0	0	8888	8888	8888	0	8888	8888	8888	99	99
491	1	22	2	1	20.4167	0	0	1	20.5833	0	0	0	8888	8888	8888	99	99
492	1	22	2	0	8888	8888	8888	0	8888	8888	8888	1	17.4167	0	0	88	88
493	1	22	1	1	31.4167	0	0	0	8888	8888	8888	0	8888	8888	8888	99	99
494	1	22	2	1	29.4167	0	0	1	29.5833	0	0	1	30.5833	0	0	888	0
495	1	22	1	1	8.25	1	1	1	8.41667	0	0	1	9.41667	0	0	1	888
496	1	22	1	1	4	1	0	1	4.16667	0	0	1	5.16667	0	0	1	888
497	1	22	1	1	63.4167	0	0	1	63.5833	0	0	1	64.5833	0	0	888	0
498	1	22	2	1	48.4167	0	0	1	48.5833	0	0	1	49.5833	0	0	888	0
500	1	22	2	0	8888	8888	8888	0	8888	8888	8888	1	13.4167	0	0	88	88
501	1	22	1	1	6	0	1	1	6.16667	0	0	1	7.16667	0	0	888	0
502	1	22	2	1	68.4167	0	0	0	8888	8888	8888	1	69.5833	0	0	888	0
503	1	22	1	0	8888	8888	8888	1	78.4167	0	0	1	79.4167	0	0	88	88
504	1	22	1	1	41.4167	0	0	1	41.5833	0	0	1	42.5833	0	0	888	0
505	1	22	2	1	38.4167	0	0	1	38.5833	0	0	1	39.5833	0	0	888	0
506	1	22	1	1	15.4167	0	0	1	15.5833	0	0	1	16.5833	0	0	888	0
507	1	22	1	1	11.4167	0	0	1	11.5833	0	0	1	12.5833	0	0	888	0
508	1	22	2	1	7	0	0	1	7.16667	0	0	1	8.16667	0	0	888	0
509	1	22	2	1	68.4167	0	0	1	68.5833	0	0	1	69.5833	0	0	888	0
510	1	22	1	1	73.4167	0	0	1	73.5833	0	0	1	74.5833	0	0	888	0
511	1	22	2	1	68.4167	0	0	0	8888	8888	8888	1	69.5833	0	0	888	0
512	1	22	1	1	41.4167	0	0	0	8888	8888	8888	1	42.5833	0	0	888	0
513	1	22	2	1	39.4167	0	0	1	39.5833	0	0	1	40.5833	0	0	888	0
514	1	22	2	1	22.4167	0	0	1	22.5833	0	0	1	23.5833	0	0	888	0
516	1	22	1	1	35.4167	0	0	1	35.5833	0	0	1	36.5833	0	0	888	0
517	1	22	2	1	33.4167	0	0	1	33.5833	0	0	1	34.5833	0	0	888	0
518	1	22	2	1	12.4167	0	0	0	8888	8888	8888	0	8888	8888	8888	99	99
519	1	22	1	1	4.5	0	0	1	4.66667	0	0	1	5.66667	0	0	888	0
520	1	22	2	1	9.41667	0	0	1	9.58333	0	0	1	10.5833	0	0	888	0
521	1	22	1	1	51.4167	0	0	1	51.5833	0	0	1	52.5833	0	0	888	0
522	1	22	2	1	48.4167	0	0	1	48.5833	0	0	1	49.5833	0	0	888	0
523	1	22	2	1	19.4167	1	0	1	19.5833	0	0	0	8888	8888	8888	99	99
526	1	22	2	1	71.4167	0	0	1	71.5833	0	0	1	72.5833	0	0	888	0
527	1	22	1	1	52.4167	0	0	1	52.5833	0	0	1	53.5833	0	0	888	0
528	1	22	2	1	48.4167	0	0	1	48.5833	0	0	1	49.5833	0	0	888	0
529	1	22	2	1	35.4167	0	0	1	35.5833	0	0	1	36.5833	0	0	888	0
530	1	22	1	0	8888	8888	8888	1	58.4167	0	0	1	59.4167	0	0	88	88
531	1	22	2	1	53.4167	0	0	1	53.5833	0	0	1	54.5833	0	0	888	0
532	1	22	1	1	21.4167	0	0	0	8888	8888	8888	0	8888	8888	8888	99	99
533	1	22	1	0	8888	8888	8888	1	18.4167	0	0	1	19.4167	0	0	88	88
535	1	22	1	1	13.4167	0	0	1	13.5833	0	0	1	14.5833	0	0	888	0
536	1	22	1	1	38.4167	0	0	0	8888	8888	8888	1	39.5833	0	0	888	0
537	1	22	2	0	8888	8888	8888	0	8888	8888	8888	1	33.4167	0	0	88	88
538	1	22	2	1	49.4167	1	0	1	49.5833	0	0	1	50.5833	0	0	1	888
539	1	22	2	1	73.4167	0	0	0	8888	8888	8888	0	8888	8888	8888	99	99
540	1	22	1	0	8888	8888	8888	1	30.4167	0	0	1	31.4167	0	0	88	88
541	1	22	2	1	28.4167	0	0	1	28.5833	0	0	1	29.5833	0	0	888	0
542	1	22	1	1	9.41667	0	0	1	9.58333	0	0	1	10.5833	0	0	888	0
543	1	22	2	1	7.41667	0	0	1	7.58333	0	0	1	8.58333	0	0	888	0
544	1	22	1	1	5	0	0	0	8888	8888	8888	1	6.16667	0	0	888	0
545	1	22	1	0	8888	8888	8888	1	27.4167	0	0	1	28.4167	0	0	88	88
546	1	22	2	0	8888	8888	8888	0	8888	8888	8888	1	23.4167	0	0	88	88
547	1	22	1	0	8888	8888	8888	1	65.4167	0	0	0	8888	8888	8888	88	88
548	1	22	2	1	62.4167	0	0	1	62.5833	0	0	1	63.5833	0	0	888	0
549	1	22	1	0	8888	8888	8888	1	11.4167	0	0	1	12.4167	0	0	88	88
550	1	22	1	1	65.4167	0	0	1	65.5833	0	0	1	66.5833	0	0	888	0
552	1	22	1	1	48.4167	0	0	0	8888	8888	8888	1	49.5833	0	0	888	0
553	1	22	1	1	41.4167	0	0	1	41.5833	0	0	0	8888	8888	8888	99	99
554	1	22	2	1	37.4167	0	0	1	37.5833	0	0	1	38.5833	0	0	888	0
555	1	22	2	1	10.4167	0	0	1	10.5833	0	0	0	8888	8888	8888	99	99
556	1	22	1	1	8.25	0	0	1	8.41667	0	0	1	9.41667	0	0	888	0
557	1	22	1	1	60.4167	0	0	1	60.5833	0	0	1	61.5833	0	0	888	0
558	1	22	2	1	55.4167	0	0	1	55.5833	0	0	1	56.5833	0	0	888	0
559	1	22	1	1	25.4167	0	0	1	25.5833	0	0	1	26.5833	0	0	888	0
560	1	22	2	1	23.4167	0	0	1	23.5833	0	0	1	24.5833	0	0	888	0
561	1	22	1	1	4.08333	0	0	1	4.25	0	0	1	5.25	0	0	888	0
562	1	22	1	1	27.4167	0	0	1	27.5833	0	0	1	28.5833	0	0	888	0
563	1	22	1	1	21.4167	0	0	1	21.5833	0	0	1	22.5833	0	0	888	0
564	1	22	2	1	19.4167	0	0	0	8888	8888	8888	0	8888	8888	8888	99	99
565	1	22	1	0	8888	8888	8888	0	8888	8888	8888	1	13.4167	0	0	88	88
566	1	22	1	1	73.4167	0	0	1	73.5833	0	0	1	74.5833	0	0	888	0
567	1	22	2	1	69.4167	0	0	1	69.5833	0	0	1	70.5833	1	0	888	1
568	1	22	1	1	35.4167	0	0	1	35.5833	0	0	1	36.5833	1	0	888	1
569	1	22	2	1	31.4167	0	0	1	31.5833	0	0	1	32.5833	0	0	888	0
570	1	22	1	0	8888	8888	8888	0	8888	8888	8888	1	11.4167	1	0	88	88
571	1	22	1	1	9.41667	1	0	1	9.58333	0	0	1	10.5833	1	0	0	888
572	1	22	1	1	8.16667	0	0	1	8.33333	0	0	1	9.33333	1	0	888	1
573	1	22	1	1	4.58333	0	0	1	4.75	0	0	1	5.75	0	0	888	0
574	1	22	1	1	74.4167	0	0	1	74.5833	0	0	1	75.5833	0	0	888	0
575	1	22	2	1	71.4167	0	0	1	71.5833	0	0	1	72.5833	0	0	888	0
576	1	22	1	1	19.4167	0	0	1	19.5833	0	0	0	8888	8888	8888	99	99
577	1	22	1	1	17.4167	0	0	1	17.5833	0	0	1	18.5833	0	0	888	0
578	1	22	1	0	8888	8888	8888	1	38.4167	0	0	1	39.4167	0	0	88	88
579	1	22	2	1	26.4167	1	0	1	26.5833	0	0	1	27.5833	0	0	1	888
580	1	22	1	1	71.4167	0	0	1	71.5833	0	0	1	72.5833	0	0	888	0
581	1	22	2	1	69.4167	0	0	1	69.5833	0	0	1	70.5833	0	0	888	0
582	1	22	2	1	35.4167	1	0	1	35.5833	0	0	1	36.5833	0	0	1	888
586	1	22	1	1	24.4167	0	0	0	8888	8888	8888	1	25.5833	0	0	888	0
587	1	22	2	1	22.4167	0	0	1	22.5833	0	0	1	23.5833	0	0	888	0
588	1	22	1	1	31.4167	0	0	1	31.5833	0	0	1	32.5833	0	0	888	0
589	1	22	2	1	29.4167	1	0	1	29.5833	1	0	1	30.5833	1	0	0	888
590	1	22	1	1	7.33333	0	0	1	7.5	0	0	1	8.5	0	0	888	0
591	1	22	2	1	71.4167	0	0	1	71.5833	0	0	1	72.5833	0	0	888	0
592	1	22	1	1	75	0	0	1	75.1667	0	0	1	76.1667	0	0	888	0
593	1	22	1	1	23	0	0	1	23.1667	0	0	0	8888	8888	8888	99	99
594	1	22	2	1	18	0	0	1	18.1667	0	0	0	8888	8888	8888	99	99
595	1	22	2	1	19	0	0	0	8888	8888	8888	0	8888	8888	8888	99	99
596	1	22	2	1	0.25	0	0	0	8888	8888	8888	0	8888	8888	8888	99	99
597	1	22	2	1	9999	0	0	0	8888	8888	8888	1	60	0	0	888	0
598	1	22	2	1	9	0	0	1	9.16667	1	0	1	10.1667	0	0	888	0
599	1	22	2	1	3	0	0	1	3.16667	0	0	1	4.16667	0	0	888	0
600	1	22	1	1	25	0	0	0	8888	8888	8888	0	8888	8888	8888	99	99
601	1	22	2	1	27	0	0	1	27.1667	0	0	1	28.1667	0	0	888	0
602	1	22	2	1	2	0	0	1	2.16667	0	0	1	3.16667	0	0	888	0
603	1	22	1	1	0.666667	0	0	1	0.833333	0	0	0	8888	8888	8888	99	99
604	1	22	2	1	2.41667	0	0	1	2.58333	0	0	1	3.58333	0	1	888	0
605	1	22	1	1	0.25	0	0	1	0.416667	0	0	1	1.41667	0	0	888	0
606	1	22	2	1	7	1	0	0	8888	8888	8888	0	8888	8888	8888	99	99
607	1	22	2	1	30	0	0	0	8888	8888	8888	0	8888	8888	8888	99	99
608	1	22	1	1	3	1	0	1	3.16667	0	0	1	4.16667	1	0	0	888
609	1	22	1	0	8888	8888	8888	1	28	0	0	0	8888	8888	8888	88	88
610	1	22	2	0	8888	8888	8888	1	3	0	0	0	8888	8888	8888	88	88
611	1	22	1	0	8888	8888	8888	1	2	0	0	0	8888	8888	8888	88	88
612	1	22	2	0	8888	8888	8888	1	3	0	0	1	4	0	0	88	88
613	1	22	1	0	8888	8888	8888	0	8888	8888	8888	1	2	0	0	88	88
614	2	64	1	1	46.4167	1	0	1	46.5833	0	0	1	47.5833	1	0	0	888
616	2	64	1	1	18.4167	1	0	1	18.5833	1	0	1	19.5833	0	0	1	888
618	2	64	1	1	26.4167	1	0	1	26.5833	1	0	1	27.5833	1	0	0	888
619	2	64	2	1	24.4167	0	0	1	24.5833	0	0	1	25.5833	0	0	888	0
620	2	64	1	0	8888	8888	8888	0	8888	8888	8888	1	5.41667	0	0	88	88
621	2	64	2	1	3.58333	0	0	1	3.75	1	0	1	4.75	0	1	888	0
622	2	64	1	1	33.4167	0	0	1	33.5833	0	0	1	34.5833	0	1	888	0
623	2	64	2	1	30.4167	0	0	1	30.5833	0	0	1	31.5833	0	0	888	0
624	2	64	2	1	9.41667	0	0	1	9.58333	0	0	0	8888	8888	8888	99	99
625	2	64	1	1	4.66667	0	0	1	4.83333	0	0	1	5.83333	0	0	888	0
627	2	64	1	1	49.4167	0	0	1	49.5833	0	0	0	8888	8888	8888	99	99
628	2	64	2	1	46.4167	0	0	1	46.5833	0	0	1	47.5833	0	0	888	0
629	2	64	1	1	29.4167	1	0	1	29.5833	1	0	1	30.5833	0	0	1	888
630	2	64	2	1	27.4167	0	0	1	27.5833	0	0	1	28.5833	0	0	888	0
631	2	64	1	1	16.4167	0	0	1	16.5833	0	0	0	8888	8888	8888	99	99
633	2	64	2	0	8888	8888	8888	1	9	0	0	0	8888	8888	8888	88	88
635	2	64	1	1	36.4167	0	0	1	36.5833	1	0	1	37.5833	0	0	888	0
636	2	64	2	1	31.4167	0	0	1	31.5833	0	0	1	32.5833	0	0	888	0
639	2	64	1	1	5.66667	0	0	1	5.83333	0	0	1	6.83333	0	0	888	0
640	2	64	1	1	45.4167	0	0	1	45.5833	0	0	1	46.5833	0	0	888	0
641	2	64	2	1	43.4167	0	0	1	43.5833	0	0	0	8888	8888	8888	99	99
642	2	64	1	1	24.4167	0	0	1	24.5833	0	0	1	25.5833	0	0	888	0
643	2	64	1	1	18.4167	0	0	1	18.5833	0	0	1	19.5833	0	0	888	0
644	2	64	1	1	12.4167	1	0	1	12.5833	1	0	1	13.5833	0	0	1	888
645	2	64	2	1	49.4167	0	0	1	49.5833	0	0	1	50.5833	0	0	888	0
646	2	64	1	1	28.4167	0	0	0	8888	8888	8888	1	29.5833	0	0	888	0
647	2	64	2	1	26.4167	0	0	0	8888	8888	8888	1	27.5833	0	0	888	0
648	2	64	2	1	5.5	0	0	0	8888	8888	8888	1	6.66667	0	0	888	0
649	2	64	2	1	25.4167	0	0	1	25.5833	0	0	0	8888	8888	8888	99	99
650	2	64	2	1	21.4167	0	0	1	21.5833	0	0	1	22.5833	0	0	888	0
651	2	64	2	1	18.4167	0	0	1	18.5833	0	0	1	19.5833	0	0	888	0
652	2	64	1	1	46.4167	0	0	1	46.5833	0	0	1	47.5833	1	0	888	1
653	2	64	2	1	45.4167	0	0	1	45.5833	0	0	1	46.5833	1	0	888	1
654	2	64	1	1	23.4167	0	0	1	23.5833	0	0	1	24.5833	0	0	888	0
655	2	64	1	0	8888	8888	8888	1	21.4167	0	0	1	22.4167	0	0	88	88
656	2	64	1	1	16.4167	0	0	1	16.5833	1	0	1	17.5833	1	0	888	1
657	2	64	2	1	13.4167	0	1	1	13.5833	0	0	1	14.5833	0	0	888	0
659	2	64	2	1	68.4167	0	0	1	68.5833	0	0	1	69.5833	1	0	888	1
660	2	64	1	1	33.4167	0	0	1	33.5833	0	0	1	34.5833	1	0	888	1
661	2	64	2	1	31.4167	0	0	1	31.5833	0	0	1	32.5833	0	0	888	0
663	2	64	1	1	8	0	0	1	8.16667	0	0	0	8888	8888	8888	99	99
664	2	64	1	1	53.4167	1	0	1	53.5833	0	0	1	54.5833	1	0	0	888
665	2	64	2	1	48.4167	0	0	1	48.5833	0	0	1	49.5833	0	0	888	0
666	2	64	1	1	18.4167	0	0	1	18.5833	0	0	0	8888	8888	8888	99	99
668	2	64	1	1	25.4167	1	0	1	25.5833	0	0	1	26.5833	1	0	0	888
669	2	64	2	1	4.66667	0	0	1	4.83333	0	0	1	5.83333	1	0	888	1
670	2	64	2	1	23.4167	1	0	1	23.5833	0	0	1	24.5833	1	0	0	888
671	2	64	1	1	48.4167	0	0	1	48.5833	0	0	0	8888	8888	8888	99	99
672	2	64	1	1	24.4167	0	0	1	24.5833	0	0	1	25.5833	0	0	888	0
673	2	64	1	1	22.4167	1	0	1	22.5833	0	0	0	8888	8888	8888	99	99
675	2	64	1	1	43.4167	0	0	1	43.5833	0	0	1	44.5833	0	0	888	0
676	2	64	2	1	41.4167	0	0	1	41.5833	0	0	0	8888	8888	8888	99	99
677	2	64	1	1	18.4167	0	0	1	18.5833	0	0	1	19.5833	0	0	888	0
679	2	64	2	1	68.4167	0	0	1	68.5833	0	0	1	69.5833	0	0	888	0
680	2	64	1	1	48.4167	0	0	1	48.5833	0	0	0	8888	8888	8888	99	99
681	2	64	1	1	23.4167	0	0	1	23.5833	0	0	1	24.5833	0	0	888	0
682	2	64	1	1	21.4167	0	0	1	21.5833	0	0	0	8888	8888	8888	99	99
683	2	64	1	1	18.4167	0	0	1	18.5833	0	0	1	19.5833	0	0	888	0
684	2	64	1	0	8888	8888	8888	1	38.4167	0	0	1	39.4167	0	0	88	88
685	2	64	2	1	33.4167	0	0	1	33.5833	0	0	1	34.5833	0	0	888	0
686	2	64	1	1	18.4167	0	0	1	18.5833	0	0	1	19.5833	0	0	888	0
687	2	64	1	1	16.4167	0	0	0	8888	8888	8888	1	17.5833	1	0	888	1
688	2	64	1	0	8888	8888	8888	0	8888	8888	8888	1	12.4167	1	0	88	88
690	2	64	2	1	49.4167	0	0	1	49.5833	0	0	1	50.5833	1	0	888	1
691	2	64	1	1	23.4167	0	0	0	8888	8888	8888	0	8888	8888	8888	99	99
692	2	64	2	1	21.4167	0	0	0	8888	8888	8888	1	22.5833	1	0	888	1
693	2	64	1	1	29.4167	1	0	1	29.5833	0	0	1	30.5833	1	0	0	888
694	2	64	2	1	28.4167	0	0	1	28.5833	0	0	1	29.5833	1	0	888	1
695	2	64	1	1	9.41667	0	0	1	9.58333	0	0	1	10.5833	1	0	888	1
697	2	64	1	1	48.4167	0	0	1	48.5833	0	0	1	49.5833	0	0	888	0
698	2	64	2	1	47.4167	0	0	1	47.5833	0	0	1	48.5833	0	0	888	0
699	2	64	1	1	16.4167	0	0	1	16.5833	0	0	1	17.5833	0	0	888	0
701	2	64	1	1	11.4167	0	0	1	11.5833	0	0	1	12.5833	0	0	888	0
702	2	64	1	1	48.4167	0	0	1	48.5833	0	0	1	49.5833	0	0	888	0
703	2	64	2	1	44.4167	0	0	1	44.5833	0	0	1	45.5833	0	0	888	0
705	2	64	1	1	22.4167	0	0	1	22.5833	0	0	0	8888	8888	8888	99	99
706	2	64	1	1	50.4167	0	0	1	50.5833	0	0	1	51.5833	0	0	888	0
707	2	64	2	1	48.4167	0	0	1	48.5833	0	0	1	49.5833	0	0	888	0
708	2	64	2	1	23.4167	0	0	1	23.5833	0	0	1	24.5833	0	0	888	0
709	2	64	2	0	8888	8888	8888	0	8888	8888	8888	1	21.4167	0	0	88	88
710	2	64	2	1	20.4167	0	0	1	20.5833	0	0	0	8888	8888	8888	99	99
711	2	64	1	1	16.4167	0	0	1	16.5833	0	0	1	17.5833	0	0	888	0
713	2	64	1	1	23.4167	0	0	1	23.5833	0	0	1	24.5833	0	0	888	0
715	2	64	1	0	8888	8888	8888	1	38.4167	0	0	1	39.4167	0	0	88	88
716	2	64	2	0	8888	8888	8888	1	36.4167	0	0	1	37.4167	0	0	88	88
718	2	64	1	1	45.4167	0	0	1	45.5833	0	0	1	46.5833	0	0	888	0
719	2	64	2	1	43.4167	0	0	1	43.5833	0	0	1	44.5833	0	0	888	0
720	2	64	2	1	23.4167	0	0	1	23.5833	0	0	0	8888	8888	8888	99	99
721	2	64	1	1	18.4167	0	0	1	18.5833	1	0	1	19.5833	0	0	888	0
722	2	64	1	1	16.4167	0	0	1	16.5833	1	0	0	8888	8888	8888	99	99
723	2	64	2	1	14.4167	1	0	0	8888	8888	8888	0	8888	8888	8888	99	99
724	2	64	2	1	65.4167	0	0	1	65.5833	0	0	1	66.5833	0	0	888	0
726	2	64	2	1	51.4167	0	0	1	51.5833	0	0	1	52.5833	0	0	888	0
727	2	64	1	1	33.4167	1	0	1	33.5833	1	0	1	34.5833	0	0	1	888
728	2	64	1	0	8888	8888	8888	1	31.4167	0	1	1	32.4167	0	0	88	88
729	2	64	2	1	23.4167	0	0	1	23.5833	0	0	1	24.5833	0	0	888	0
730	2	64	2	1	30.4167	0	0	1	30.5833	0	0	1	31.5833	0	0	888	0
731	2	64	2	1	4	0	0	1	4.16667	0	0	1	5.16667	1	0	888	1
732	2	64	1	1	13.4167	0	0	1	13.5833	0	0	1	14.5833	0	0	888	0
733	2	64	1	1	53.4167	0	0	1	53.5833	0	0	1	54.5833	1	0	888	1
734	2	64	2	1	48.4167	0	0	1	48.5833	0	0	1	49.5833	0	0	888	0
735	2	64	1	1	28.4167	0	0	1	28.5833	0	0	1	29.5833	1	0	888	1
736	2	64	2	1	26.4167	0	1	1	26.5833	0	0	1	27.5833	1	0	888	1
737	2	64	1	1	5.66667	0	0	1	5.83333	0	0	1	6.83333	0	0	888	0
738	2	64	1	1	46.4167	0	0	1	46.5833	0	0	1	47.5833	0	0	888	0
739	2	64	2	1	43.4167	1	0	1	43.5833	1	0	1	44.5833	0	0	1	888
740	2	64	1	0	8888	8888	8888	0	8888	8888	8888	1	23.4167	0	0	88	88
741	2	64	2	1	21.4167	0	0	1	21.5833	0	0	1	22.5833	0	0	888	0
743	2	64	1	1	13.4167	0	0	1	13.5833	0	0	1	14.5833	0	0	888	0
744	2	64	1	1	15.4167	0	0	1	15.5833	0	0	1	16.5833	0	0	888	0
745	2	64	1	1	36.4167	0	1	1	36.5833	0	0	1	37.5833	0	0	888	0
746	2	64	2	1	35.4167	0	0	1	35.5833	0	0	1	36.5833	0	0	888	0
747	2	64	1	0	8888	8888	8888	0	8888	8888	8888	1	16.4167	1	0	88	88
749	2	64	1	1	63.4167	1	0	1	63.5833	0	0	1	64.5833	0	0	1	888
750	2	64	2	1	58.4167	0	0	1	58.5833	0	0	1	59.5833	0	0	888	0
751	2	64	1	1	47.4167	1	0	1	47.5833	0	0	1	48.5833	0	0	1	888
752	2	64	2	1	45.4167	0	0	1	45.5833	0	0	0	8888	8888	8888	99	99
753	2	64	1	1	26.4167	0	0	1	26.5833	0	0	1	27.5833	0	0	888	0
754	2	64	1	1	23.4167	0	0	1	23.5833	0	0	1	24.5833	0	0	888	0
755	2	64	2	1	25.4167	0	0	1	25.5833	0	0	1	26.5833	0	0	888	0
756	2	64	1	1	38.4167	0	0	1	38.5833	0	0	1	39.5833	0	0	888	0
757	2	64	2	1	31.4167	0	0	1	31.5833	0	0	1	32.5833	0	0	888	0
758	2	64	1	1	21.4167	1	0	1	21.5833	0	0	1	22.5833	0	0	1	888
759	2	64	2	0	8888	8888	8888	1	13.4167	1	0	0	8888	8888	8888	88	88
760	2	64	1	1	39.4167	0	0	1	39.5833	0	0	1	40.5833	0	0	888	0
761	2	64	2	0	8888	8888	8888	1	35.4167	0	0	1	36.4167	0	0	88	88
762	2	64	1	1	18.4167	0	0	1	18.5833	0	0	1	19.5833	0	0	888	0
763	2	64	2	1	16.4167	1	0	1	16.5833	0	0	0	8888	8888	8888	99	99
764	2	64	2	0	8888	8888	8888	0	8888	8888	8888	1	14.4167	0	0	88	88
767	2	64	1	1	30.4167	0	0	1	30.5833	0	0	1	31.5833	0	0	888	0
768	2	64	2	1	27.4167	0	0	1	27.5833	0	0	1	28.5833	0	0	888	0
769	2	64	2	0	8888	8888	8888	0	8888	8888	8888	1	10.4167	0	0	88	88
771	2	64	2	1	5.33333	0	0	1	5.5	0	0	0	8888	8888	8888	99	99
772	2	64	2	0	8888	8888	8888	1	65.4167	0	0	1	66.4167	0	0	88	88
773	2	64	1	1	31.4167	0	0	1	31.5833	0	0	0	8888	8888	8888	99	99
774	2	64	2	1	28.4167	0	0	1	28.5833	0	0	0	8888	8888	8888	99	99
775	2	64	2	1	4.5	0	0	1	4.66667	0	0	0	8888	8888	8888	99	99
776	2	64	1	1	44.4167	0	0	1	44.5833	0	0	1	45.5833	0	0	888	0
777	2	64	2	1	39.4167	0	0	1	39.5833	0	0	1	40.5833	0	0	888	0
778	2	64	2	1	19.4167	0	0	1	19.5833	0	0	1	20.5833	0	0	888	0
780	2	64	2	1	15.4167	0	0	1	15.5833	0	0	1	16.5833	0	0	888	0
781	2	64	2	1	75.4167	0	0	1	75.5833	1	0	1	76.5833	0	0	888	0
782	2	64	1	1	53.4167	0	0	1	53.5833	0	0	1	54.5833	0	0	888	0
783	2	64	2	1	50.4167	0	0	1	50.5833	0	0	1	51.5833	0	0	888	0
784	2	64	1	1	25.4167	0	0	1	25.5833	0	0	1	26.5833	0	0	888	0
785	2	64	2	1	25.4167	0	0	1	25.5833	0	0	1	26.5833	0	0	888	0
786	2	64	1	1	23.4167	1	0	1	23.5833	0	0	1	24.5833	0	0	1	888
787	2	64	1	1	20.4167	0	0	0	8888	8888	8888	0	8888	8888	8888	99	99
788	2	64	1	0	8888	8888	8888	1	16.4167	1	0	1	17.4167	0	0	88	88
789	2	64	1	1	30.4167	0	0	1	30.5833	0	0	1	31.5833	0	0	888	0
790	2	64	2	1	28.4167	0	0	1	28.5833	0	0	1	29.5833	0	0	888	0
791	2	64	2	1	29.4167	0	0	1	29.5833	0	0	1	30.5833	1	0	888	1
795	2	64	2	0	8888	8888	8888	1	36.4167	0	0	1	37.4167	1	0	88	88
798	2	64	2	1	53.4167	0	0	1	53.5833	0	0	1	54.5833	0	0	888	0
799	2	64	1	1	33.4167	0	0	1	33.5833	0	0	1	34.5833	0	0	888	0
800	2	64	2	1	28.4167	0	0	1	28.5833	0	0	1	29.5833	0	0	888	0
801	2	64	1	1	24.4167	0	0	1	24.5833	0	0	1	25.5833	0	0	888	0
802	2	64	1	1	21.4167	1	0	1	21.5833	0	0	1	22.5833	0	0	1	888
803	2	64	1	1	16.4167	0	0	0	8888	8888	8888	0	8888	8888	8888	99	99
804	2	64	2	1	9.41667	0	0	1	9.58333	0	0	1	10.5833	1	0	888	1
805	2	64	1	1	38.4167	0	0	1	38.5833	0	0	1	39.5833	0	0	888	0
806	2	64	2	1	33.4167	0	0	1	33.5833	0	0	1	34.5833	0	0	888	0
807	2	64	2	0	8888	8888	8888	1	18.4167	0	0	1	19.4167	0	0	88	88
808	2	64	1	1	14.4167	0	0	1	14.5833	0	0	1	15.5833	0	0	888	0
810	2	64	1	1	57.4167	0	0	1	57.5833	0	0	1	58.5833	0	0	888	0
811	2	64	1	1	36.4167	1	0	1	36.5833	0	0	1	37.5833	0	0	1	888
812	2	64	2	1	34.4167	1	0	1	34.5833	1	0	1	35.5833	0	0	1	888
816	2	64	1	1	27.4167	0	0	1	27.5833	0	0	0	8888	8888	8888	99	99
817	2	64	2	1	24.4167	0	0	1	24.5833	0	0	0	8888	8888	8888	99	99
818	2	64	2	1	5.25	1	0	1	5.41667	1	0	1	6.41667	0	0	1	888
819	2	64	1	1	25.4167	0	0	1	25.5833	0	0	1	26.5833	0	0	888	0
820	2	64	2	1	23.4167	0	0	1	23.5833	0	0	1	24.5833	0	0	888	0
822	2	64	1	1	2.66667	1	0	1	2.83333	0	0	1	3.83333	0	0	1	888
823	2	64	2	1	25	0	0	1	25.1667	0	0	1	26.1667	0	0	888	0
824	2	64	1	1	2	0	0	0	8888	8888	8888	1	3.16667	0	0	888	0
825	2	64	1	1	0.583333	1	0	1	0.75	0	0	1	1.75	0	1	1	888
826	2	64	2	1	3	0	0	1	3.16667	0	0	1	4.16667	0	0	888	0
827	2	64	2	1	18	0	0	1	18.1667	0	0	0	8888	8888	8888	99	99
828	2	64	2	1	22	0	0	1	22.1667	0	0	1	23.1667	0	0	888	0
829	2	64	2	1	0.0833333	0	0	1	0.25	0	0	1	1.25	0	0	888	0
830	2	64	2	1	3	0	0	1	3.16667	0	0	1	4.16667	1	1	888	1
831	2	64	1	1	10	0	0	0	8888	8888	8888	0	8888	8888	8888	99	99
832	2	64	2	1	27	0	0	1	27.1667	0	0	1	28.1667	0	0	888	0
833	2	64	1	1	1.5	0	0	1	1.66667	0	0	1	2.66667	0	0	888	0
834	2	64	2	1	1	1	0	1	1.16667	0	0	1	2.16667	0	0	1	888
835	2	64	1	1	1.5	0	0	1	1.66667	0	0	1	2.66667	0	0	888	0
836	2	64	1	1	0.416667	0	0	1	0.583333	0	0	1	1.58333	0	0	888	0
837	2	64	2	1	3	0	0	1	3.16667	0	0	1	4.16667	0	0	888	0
838	2	64	1	1	2	0	0	1	2.16667	0	0	1	3.16667	0	0	888	0
839	2	64	2	1	15	0	0	1	15.1667	0	0	1	16.1667	0	0	888	0
840	2	64	2	1	1	1	0	1	1.16667	0	0	1	2.16667	0	0	1	888
841	2	64	2	1	3	0	0	1	3.16667	0	0	1	4.16667	0	0	888	0
842	2	64	2	0	8888	8888	8888	1	2	0	0	1	3	0	0	88	88
843	2	64	2	0	8888	8888	8888	1	30	0	0	1	31	0	0	88	88
844	2	64	2	0	8888	8888	8888	1	1.41667	0	0	1	2.41667	0	0	88	88
845	2	64	1	0	8888	8888	8888	1	3.08333	0	0	1	4.08333	1	0	88	88
846	2	64	1	0	8888	8888	8888	0	8888	8888	8888	1	3.58333	0	0	88	88
847	2	64	1	0	8888	8888	8888	0	8888	8888	8888	1	0.25	0	0	88	88
848	2	64	1	0	8888	8888	8888	0	8888	8888	8888	1	0.00273973	0	0	88	88
849	2	64	2	0	8888	8888	8888	0	8888	8888	8888	1	17	0	0	88	88
850	2	64	2	0	8888	8888	8888	0	8888	8888	8888	1	0.0410959	0	0	88	88
851	2	64	2	0	8888	8888	8888	0	8888	8888	8888	1	20	0	0	88	88
852	2	64	1	0	8888	8888	8888	0	8888	8888	8888	1	0.0109589	0	0	88	88
853	2	64	2	0	8888	8888	8888	0	8888	8888	8888	1	31	0	0	88	88
854	2	64	2	0	8888	8888	8888	0	8888	8888	8888	1	19	0	0	88	88
855	2	64	2	0	8888	8888	8888	0	8888	8888	8888	1	5	0	0	88	88
856	2	64	2	0	8888	8888	8888	0	8888	8888	8888	1	0.060274	0	0	88	88
857	2	64	2	0	8888	8888	8888	0	8888	8888	8888	1	18	0	0	88	88
858	2	64	1	0	8888	8888	8888	0	8888	8888	8888	1	0.0833333	0	0	88	88
859	1	63	2	1	68.4167	0	0	1	68.5833	0	0	1	69.5833	0	0	888	0
860	1	63	1	0	8888	8888	8888	1	38.4167	0	0	1	39.4167	1	0	88	88
861	1	63	2	1	32.4167	0	0	1	32.5833	0	0	1	33.5833	1	0	888	1
862	1	63	2	1	6.58333	0	0	1	6.75	0	0	1	7.75	1	0	888	1
863	1	63	1	1	32.4167	0	0	1	32.5833	0	0	1	33.5833	0	0	888	0
864	1	63	2	1	28.4167	0	0	1	28.5833	0	0	1	29.5833	0	0	888	0
865	1	63	2	0	8888	8888	8888	1	9.41667	0	0	0	8888	8888	8888	88	88
866	1	63	1	0	8888	8888	8888	1	6.41667	0	0	0	8888	8888	8888	88	88
867	1	63	1	1	31.4167	0	0	1	31.5833	0	0	1	32.5833	0	0	888	0
868	1	63	2	1	28.4167	0	0	1	28.5833	0	0	1	29.5833	0	0	888	0
869	1	63	1	1	5.25	0	0	1	5.41667	0	0	0	8888	8888	8888	99	99
870	1	63	1	1	26.4167	0	0	1	26.5833	0	0	1	27.5833	0	0	888	0
871	1	63	2	1	23.4167	0	0	1	23.5833	0	0	1	24.5833	0	0	888	0
872	1	63	2	1	3.66667	0	0	1	3.83333	0	0	1	4.83333	0	0	888	0
874	1	63	1	1	53.4167	0	0	0	8888	8888	8888	0	8888	8888	8888	99	99
875	1	63	2	1	50.4167	0	0	0	8888	8888	8888	0	8888	8888	8888	99	99
877	1	63	1	1	16.4167	0	0	0	8888	8888	8888	0	8888	8888	8888	99	99
878	1	63	1	1	63.4167	0	0	1	63.5833	0	0	1	64.5833	0	0	888	0
879	1	63	2	1	61.4167	0	0	1	61.5833	0	0	1	62.5833	0	0	888	0
880	1	63	1	1	33.4167	0	0	1	33.5833	0	0	1	34.5833	0	0	888	0
881	1	63	2	1	31.4167	0	0	1	31.5833	0	0	1	32.5833	0	0	888	0
883	1	63	2	1	12.4167	0	0	1	12.5833	0	0	1	13.5833	0	0	888	0
884	1	63	2	1	6.16667	1	0	1	6.33333	0	0	1	7.33333	0	0	1	888
886	1	63	2	1	61.4167	0	0	1	61.5833	0	0	1	62.5833	0	0	888	0
887	1	63	1	0	8888	8888	8888	1	25.4167	0	0	0	8888	8888	8888	88	88
888	1	63	2	1	19.4167	0	0	0	8888	8888	8888	1	20.5833	0	0	888	0
889	1	63	1	1	58.4167	0	0	1	58.5833	0	0	1	59.5833	0	0	888	0
890	1	63	2	1	55.4167	0	0	1	55.5833	0	0	1	56.5833	0	0	888	0
891	1	63	1	1	28.4167	0	0	1	28.5833	0	0	1	29.5833	0	0	888	0
892	1	63	2	1	26.4167	0	0	1	26.5833	0	0	1	27.5833	0	0	888	0
893	1	63	1	1	9.41667	0	0	1	9.58333	0	0	1	10.5833	0	0	888	0
894	1	63	1	1	4.5	0	0	1	4.66667	0	0	1	5.66667	0	0	888	0
895	1	63	2	0	8888	8888	8888	1	21.4167	0	0	1	22.4167	0	0	88	88
896	1	63	1	0	8888	8888	8888	1	18.4167	0	0	0	8888	8888	8888	88	88
897	1	63	1	1	51.4167	0	0	1	51.5833	0	0	1	52.5833	0	0	888	0
898	1	63	2	1	48.4167	0	0	1	48.5833	0	0	1	49.5833	0	0	888	0
899	1	63	1	1	25.4167	0	0	1	25.5833	0	0	1	26.5833	0	0	888	0
900	1	63	2	1	23.4167	0	0	1	23.5833	0	0	1	24.5833	0	0	888	0
901	1	63	2	1	4.16667	0	0	1	4.33333	0	0	1	5.33333	1	0	888	1
902	1	63	1	1	28.4167	0	0	1	28.5833	0	0	1	29.5833	0	0	888	0
903	1	63	2	1	25.4167	0	0	1	25.5833	0	0	1	26.5833	0	0	888	0
906	1	63	2	0	8888	8888	8888	1	58.4167	0	0	1	59.4167	0	0	88	88
907	1	63	1	1	23.4167	0	0	1	23.5833	0	0	1	24.5833	0	0	888	0
908	1	63	1	1	33.4167	0	0	1	33.5833	0	0	1	34.5833	0	0	888	0
909	1	63	2	1	31.4167	0	0	1	31.5833	0	0	1	32.5833	0	0	888	0
911	1	63	1	1	4.16667	0	0	1	4.33333	0	0	0	8888	8888	8888	99	99
912	1	63	1	1	29.4167	0	0	1	29.5833	0	0	1	30.5833	0	0	888	0
913	1	63	2	1	24.4167	0	0	1	24.5833	0	0	1	25.5833	0	0	888	0
914	1	63	2	1	7.66667	0	0	1	7.83333	0	0	1	8.83333	0	0	888	0
915	1	63	1	1	5.16667	0	0	1	5.33333	0	0	1	6.33333	0	0	888	0
916	1	63	1	0	8888	8888	8888	1	27.4167	0	0	1	28.4167	0	0	88	88
917	1	63	2	1	23.4167	0	0	1	23.5833	0	0	1	24.5833	0	0	888	0
919	1	63	1	0	8888	8888	8888	1	6.41667	0	0	1	7.41667	0	0	88	88
920	1	63	1	1	48.4167	0	0	1	48.5833	0	0	1	49.5833	0	0	888	0
921	1	63	2	1	46.4167	0	0	1	46.5833	0	0	1	47.5833	0	0	888	0
924	1	63	1	1	48.4167	0	0	1	48.5833	0	0	1	49.5833	0	0	888	0
925	1	63	2	1	38.4167	0	0	1	38.5833	0	0	1	39.5833	0	0	888	0
926	1	63	2	1	21.4167	0	0	1	21.5833	0	0	1	22.5833	0	0	888	0
927	1	63	1	0	8888	8888	8888	1	15.4167	0	0	0	8888	8888	8888	88	88
929	1	63	1	1	38.4167	0	0	1	38.5833	0	0	0	8888	8888	8888	99	99
930	1	63	2	1	33.4167	0	0	1	33.5833	0	0	1	34.5833	0	0	888	0
932	1	63	2	1	15.4167	0	0	0	8888	8888	8888	0	8888	8888	8888	99	99
934	1	63	1	1	55.4167	0	0	0	8888	8888	8888	1	56.5833	0	0	888	0
935	1	63	2	1	52.4167	0	0	1	52.5833	0	0	1	53.5833	0	0	888	0
936	1	63	1	1	30.4167	0	0	1	30.5833	0	0	1	31.5833	0	0	888	0
937	1	63	2	1	26.4167	0	0	1	26.5833	0	0	1	27.5833	0	0	888	0
938	1	63	2	1	7	0	0	1	7.16667	0	0	1	8.16667	0	0	888	0
939	1	63	1	1	27.4167	0	0	1	27.5833	0	0	1	28.5833	0	0	888	0
940	1	63	2	1	24.4167	0	0	0	8888	8888	8888	1	25.5833	0	0	888	0
941	1	63	1	1	23.4167	0	0	1	23.5833	0	0	1	24.5833	0	0	888	0
942	1	63	1	1	21.4167	0	0	1	21.5833	0	0	1	22.5833	0	0	888	0
943	1	63	2	1	19.4167	0	0	1	19.5833	0	0	1	20.5833	0	0	888	0
946	1	63	1	1	43.4167	0	0	0	8888	8888	8888	1	44.5833	0	0	888	0
947	1	63	2	1	42.4167	0	0	1	42.5833	0	0	1	43.5833	0	0	888	0
948	1	63	2	1	21.4167	0	0	0	8888	8888	8888	0	8888	8888	8888	99	99
949	1	63	2	0	8888	8888	8888	1	17.4167	0	0	1	18.4167	0	0	88	88
950	1	63	2	1	15.4167	1	0	0	8888	8888	8888	0	8888	8888	8888	99	99
951	1	63	1	1	38.4167	0	0	1	38.5833	0	0	1	39.5833	0	0	888	0
952	1	63	2	1	35.4167	0	0	1	35.5833	0	0	1	36.5833	0	0	888	0
953	1	63	2	1	21.4167	0	0	1	21.5833	0	0	1	22.5833	0	0	888	0
954	1	63	2	0	8888	8888	8888	1	18.4167	0	0	1	19.4167	0	0	88	88
955	1	63	2	0	8888	8888	8888	1	15.4167	0	0	0	8888	8888	8888	88	88
957	1	63	1	1	33.4167	0	0	1	33.5833	0	0	1	34.5833	0	0	888	0
958	1	63	2	1	29.4167	0	0	1	29.5833	0	0	1	30.5833	0	0	888	0
959	1	63	1	0	8888	8888	8888	1	13.4167	0	0	0	8888	8888	8888	88	88
960	1	63	2	0	8888	8888	8888	1	10.4167	0	0	0	8888	8888	8888	88	88
961	1	63	1	1	58.4167	0	0	1	58.5833	0	0	1	59.5833	0	0	888	0
962	1	63	2	1	55.4167	0	0	1	55.5833	0	0	1	56.5833	0	0	888	0
963	1	63	1	1	36.4167	0	0	1	36.5833	0	0	1	37.5833	0	0	888	0
964	1	63	2	1	33.4167	0	0	1	33.5833	0	0	1	34.5833	0	0	888	0
965	1	63	2	1	19.4167	0	0	1	19.5833	0	0	0	8888	8888	8888	99	99
966	1	63	2	1	17.4167	0	0	0	8888	8888	8888	0	8888	8888	8888	99	99
967	1	63	2	1	15.4167	0	0	1	15.5833	0	0	1	16.5833	0	0	888	0
968	1	63	2	0	8888	8888	8888	1	13.4167	0	0	0	8888	8888	8888	88	88
970	1	63	1	0	8888	8888	8888	1	8.25	0	0	1	9.25	0	0	88	88
971	1	63	1	1	83.4167	0	0	1	83.5833	0	0	1	84.5833	0	0	888	0
972	1	63	1	1	35.4167	1	0	1	35.5833	0	0	1	36.5833	0	0	1	888
973	1	63	2	1	33.4167	1	0	1	33.5833	0	0	1	34.5833	0	0	1	888
974	1	63	1	1	13.4167	0	0	1	13.5833	0	0	0	8888	8888	8888	99	99
975	1	63	2	1	11.4167	0	0	1	11.5833	0	0	1	12.5833	0	0	888	0
976	1	63	1	1	8.25	1	0	1	8.41667	1	0	0	8888	8888	8888	99	99
977	1	63	1	1	56.4167	0	0	1	56.5833	0	0	0	8888	8888	8888	99	99
978	1	63	2	1	53.4167	0	0	1	53.5833	0	0	1	54.5833	0	0	888	0
979	1	63	1	1	26.4167	0	0	1	26.5833	0	0	1	27.5833	0	0	888	0
980	1	63	2	1	23.4167	0	0	1	23.5833	0	0	1	24.5833	0	0	888	0
982	1	63	1	1	5	0	0	1	5.16667	0	0	1	6.16667	0	0	888	0
983	1	63	1	1	21.4167	0	0	1	21.5833	0	0	1	22.5833	0	0	888	0
984	1	63	1	1	17.4167	0	0	1	17.5833	0	0	0	8888	8888	8888	99	99
985	1	63	1	1	48.4167	1	0	1	48.5833	0	0	1	49.5833	0	0	1	888
986	1	63	2	1	36.4167	0	0	1	36.5833	0	0	1	37.5833	0	0	888	0
988	1	63	2	0	8888	8888	8888	1	11.4167	0	0	0	8888	8888	8888	88	88
989	1	63	2	1	9.41667	0	0	0	8888	8888	8888	0	8888	8888	8888	99	99
990	1	63	2	1	4.66667	0	0	1	4.83333	0	0	1	5.83333	0	0	888	0
991	1	63	1	1	37.4167	0	0	1	37.5833	0	0	1	38.5833	0	0	888	0
992	1	63	2	1	33.4167	0	0	1	33.5833	0	0	0	8888	8888	8888	99	99
994	1	63	1	1	35.4167	0	0	1	35.5833	0	0	1	36.5833	0	0	888	0
995	1	63	1	1	35.4167	0	0	1	35.5833	0	0	1	36.5833	0	0	888	0
996	1	63	2	1	31.4167	0	0	1	31.5833	0	0	1	32.5833	0	0	888	0
999	1	63	1	1	2	0	0	1	2.16667	0	0	1	3.16667	0	0	888	0
1000	1	63	1	1	3	0	0	1	3.16667	0	0	1	4.16667	0	0	888	0
1001	1	63	2	1	2	0	0	1	2.16667	0	0	1	3.16667	0	0	888	0
1002	1	63	2	1	3	0	0	1	3.16667	0	0	1	4.16667	0	0	888	0
1003	1	63	1	1	2	0	0	1	2.16667	0	0	1	3.16667	0	0	888	0
1004	1	63	2	1	22	0	0	1	22.1667	0	0	1	23.1667	0	0	888	0
1005	1	63	1	1	0.166667	0	0	1	0.333333	0	0	1	1.33333	0	0	888	0
1006	1	63	2	1	20	0	0	1	20.1667	0	0	0	8888	8888	8888	99	99
1007	1	63	2	1	1.41667	0	0	1	1.58333	0	0	1	2.58333	1	0	888	1
1008	1	63	2	1	2	0	0	0	8888	8888	8888	1	3.16667	0	0	888	0
1009	1	63	1	1	2	0	0	1	2.16667	0	0	1	3.16667	0	0	888	0
1010	1	63	1	1	0.666667	0	0	1	0.833333	0	0	1	1.83333	0	0	888	0
1011	1	63	2	1	21	0	0	1	21.1667	0	0	0	8888	8888	8888	99	99
1012	1	63	1	1	2	0	0	1	2.16667	0	0	1	3.16667	0	0	888	0
1013	1	63	1	1	2	0	0	1	2.16667	0	0	1	3.16667	0	0	888	0
1014	1	63	1	0	8888	8888	8888	0	8888	8888	8888	1	30	0	0	88	88
1015	1	63	2	0	8888	8888	8888	0	8888	8888	8888	1	27	0	0	88	88
1016	1	63	2	0	8888	8888	8888	0	8888	8888	8888	1	8	0	0	88	88
1017	1	63	1	0	8888	8888	8888	0	8888	8888	8888	1	6	1	0	88	88
1018	1	63	1	0	8888	8888	8888	0	8888	8888	8888	1	0.0833333	0	0	88	88
1019	1	63	1	0	8888	8888	8888	0	8888	8888	8888	1	24	0	0	88	88
1020	2	75	1	1	38.4167	0	0	1	38.5833	0	0	0	8888	8888	8888	99	99
1021	2	75	2	1	33.4167	0	0	1	33.5833	0	0	1	34.5833	1	0	888	1
1025	2	75	1	1	35.4167	0	0	1	35.5833	0	0	1	36.5833	0	0	888	0
1026	2	75	2	1	33.4167	0	0	1	33.5833	0	0	1	34.5833	0	0	888	0
1028	2	75	1	0	8888	8888	8888	0	8888	8888	8888	1	10.4167	1	0	88	88
1029	2	75	2	1	78.4167	0	0	1	78.5833	0	0	1	79.5833	1	0	888	1
1030	2	75	1	1	46.4167	0	0	1	46.5833	0	0	1	47.5833	1	0	888	1
1031	2	75	2	1	41.4167	0	0	1	41.5833	0	0	1	42.5833	1	0	888	1
1032	2	75	2	1	40.4167	0	1	1	40.5833	0	0	1	41.5833	0	0	888	0
1035	2	75	1	1	12.4167	0	0	1	12.5833	0	0	0	8888	8888	8888	99	99
1037	2	75	1	0	8888	8888	8888	1	15.4167	0	0	0	8888	8888	8888	88	88
1038	2	75	1	1	11.4167	0	0	0	8888	8888	8888	0	8888	8888	8888	99	99
1039	2	75	1	1	3.66667	0	0	1	3.83333	0	0	1	4.83333	1	0	888	1
1040	2	75	1	1	41.4167	0	0	1	41.5833	0	0	1	42.5833	1	0	888	1
1041	2	75	2	1	33.4167	0	0	1	33.5833	0	0	1	34.5833	0	0	888	0
1042	2	75	2	1	14.4167	0	0	1	14.5833	0	0	0	8888	8888	8888	99	99
1044	2	75	2	0	8888	8888	8888	0	8888	8888	8888	1	9.41667	1	0	88	88
1045	2	75	2	1	4.5	0	0	1	4.66667	0	0	1	5.66667	1	0	888	1
1046	2	75	1	1	63.4167	0	0	1	63.5833	0	0	1	64.5833	0	0	888	0
1047	2	75	2	1	58.4167	0	0	1	58.5833	0	0	1	59.5833	0	0	888	0
1048	2	75	1	1	43.4167	0	0	1	43.5833	0	0	1	44.5833	0	0	888	0
1049	2	75	2	1	38.4167	0	0	1	38.5833	0	0	1	39.5833	0	0	888	0
1051	2	75	1	1	12.4167	0	0	1	12.5833	0	0	0	8888	8888	8888	99	99
1052	2	75	1	1	9.41667	0	0	1	9.58333	0	0	0	8888	8888	8888	99	99
1053	2	75	2	1	3.66667	0	0	1	3.83333	0	0	1	4.83333	1	0	888	1
1054	2	75	1	1	34.4167	0	0	1	34.5833	1	0	1	35.5833	0	0	888	0
1055	2	75	2	1	30.4167	0	0	1	30.5833	1	0	1	31.5833	0	0	888	0
1056	2	75	2	1	6.16667	0	0	1	6.33333	1	0	0	8888	8888	8888	99	99
1057	2	75	1	1	68.4167	1	0	1	68.5833	0	0	1	69.5833	0	0	1	888
1059	2	75	1	1	43.4167	0	0	1	43.5833	0	0	1	44.5833	0	0	888	0
1060	2	75	1	1	33.4167	1	0	1	33.5833	0	0	1	34.5833	0	0	1	888
1061	2	75	2	1	30.4167	0	0	1	30.5833	0	0	1	31.5833	0	0	888	0
1062	2	75	2	1	10.4167	0	0	1	10.5833	0	0	1	11.5833	1	0	888	1
1063	2	75	2	1	3	0	0	1	3.16667	0	0	0	8888	8888	8888	99	99
1064	2	75	2	1	6.58333	0	0	1	6.75	0	0	1	7.75	1	0	888	1
1065	2	75	1	1	58.4167	0	0	1	58.5833	0	0	1	59.5833	0	0	888	0
1066	2	75	2	1	53.4167	0	0	1	53.5833	0	0	1	54.5833	0	0	888	0
1067	2	75	1	1	28.4167	0	0	1	28.5833	0	0	1	29.5833	0	0	888	0
1068	2	75	2	1	25.4167	0	0	1	25.5833	0	0	1	26.5833	0	0	888	0
1069	2	75	1	1	7.16667	0	0	1	7.33333	0	0	1	8.33333	0	0	888	0
1070	2	75	1	1	4.16667	0	0	1	4.33333	0	0	1	5.33333	0	0	888	0
1071	2	75	1	1	20.4167	0	0	1	20.5833	0	0	1	21.5833	0	0	888	0
1072	2	75	2	1	9.41667	0	0	1	9.58333	0	0	1	10.5833	0	0	888	0
1073	2	75	1	1	30.4167	0	0	1	30.5833	0	0	1	31.5833	0	0	888	0
1074	2	75	2	1	27.4167	0	0	1	27.5833	0	0	1	28.5833	0	0	888	0
1075	2	75	2	1	10.4167	0	0	1	10.5833	0	0	1	11.5833	0	0	888	0
1076	2	75	2	1	8.08333	0	0	1	8.25	0	0	1	9.25	0	0	888	0
1077	2	75	2	1	3.66667	0	0	1	3.83333	0	0	1	4.83333	0	0	888	0
1078	2	75	2	1	48.4167	0	0	1	48.5833	0	0	1	49.5833	0	0	888	0
1079	2	75	1	1	48.4167	0	0	1	48.5833	0	0	1	49.5833	0	0	888	0
1080	2	75	2	1	43.4167	0	0	1	43.5833	0	0	1	44.5833	0	0	888	0
1081	2	75	1	1	22.4167	0	0	1	22.5833	0	0	1	23.5833	0	0	888	0
1082	2	75	2	1	19.4167	0	0	1	19.5833	0	0	1	20.5833	1	0	888	1
1083	2	75	2	1	17.4167	0	0	1	17.5833	1	0	1	18.5833	0	0	888	0
1084	2	75	1	1	6	0	0	1	6.16667	1	0	1	7.16667	0	0	888	0
1085	2	75	1	1	60.4167	1	0	1	60.5833	1	0	1	61.5833	0	0	1	888
1086	2	75	2	1	53.4167	1	0	1	53.5833	0	0	1	54.5833	0	0	1	888
1087	2	75	2	1	21.4167	1	0	1	21.5833	1	0	1	22.5833	0	0	1	888
1089	2	75	2	1	30.4167	1	0	1	30.5833	0	0	1	31.5833	0	0	1	888
1090	2	75	1	1	8.5	1	0	0	8888	8888	8888	1	9.66667	0	0	1	888
1091	2	75	2	1	6.08333	0	0	1	6.25	0	0	1	7.25	1	0	888	1
1093	2	75	2	1	79.4167	1	0	1	79.5833	0	0	1	80.5833	0	0	1	888
1094	2	75	1	1	28.4167	0	0	1	28.5833	0	0	1	29.5833	1	0	888	1
1096	2	75	2	1	23.4167	0	0	1	23.5833	0	0	1	24.5833	0	0	888	0
1098	2	75	1	1	53.4167	0	0	1	53.5833	0	0	1	54.5833	0	0	888	0
1099	2	75	2	1	48.4167	0	0	1	48.5833	0	0	1	49.5833	0	0	888	0
1100	2	75	1	1	27.4167	0	0	1	27.5833	0	0	1	28.5833	0	0	888	0
1101	2	75	1	1	29.4167	0	0	1	29.5833	0	0	1	30.5833	0	0	888	0
1102	2	75	1	1	43.4167	0	0	1	43.5833	0	0	1	44.5833	0	0	888	0
1103	2	75	2	1	33.4167	0	0	1	33.5833	0	0	1	34.5833	0	0	888	0
1104	2	75	2	1	24.4167	0	0	1	24.5833	0	0	1	25.5833	0	0	888	0
1106	2	75	2	1	83.4167	0	0	1	83.5833	0	0	1	84.5833	1	0	888	1
1107	2	75	1	1	53.4167	0	0	1	53.5833	0	0	1	54.5833	1	0	888	1
1108	2	75	2	1	48.4167	0	0	1	48.5833	0	0	1	49.5833	0	0	888	0
1109	2	75	1	1	29.4167	0	0	1	29.5833	0	0	1	30.5833	0	0	888	0
1110	2	75	2	1	26.4167	0	0	0	8888	8888	8888	1	27.5833	0	0	888	0
1111	2	75	2	1	4.41667	0	0	0	8888	8888	8888	0	8888	8888	8888	99	99
1113	2	75	2	1	20.4167	0	0	1	20.5833	0	1	1	21.5833	0	0	888	0
1114	2	75	2	1	63.4167	0	0	1	63.5833	0	0	1	64.5833	0	0	888	0
1115	2	75	1	1	38.4167	0	0	1	38.5833	0	0	1	39.5833	0	0	888	0
1116	2	75	2	1	37.4167	0	0	1	37.5833	0	0	1	38.5833	0	0	888	0
1117	2	75	1	1	33.4167	0	0	1	33.5833	0	0	1	34.5833	0	0	888	0
1118	2	75	2	1	30.4167	0	0	1	30.5833	0	0	1	31.5833	0	0	888	0
1119	2	75	2	1	10.4167	0	0	1	10.5833	0	0	1	11.5833	0	0	888	0
1120	2	75	1	1	4.16667	0	0	1	4.33333	0	0	1	5.33333	0	0	888	0
1121	2	75	1	1	33.4167	0	0	1	33.5833	0	0	1	34.5833	0	0	888	0
1122	2	75	2	1	30.4167	0	0	1	30.5833	0	0	1	31.5833	0	0	888	0
1123	2	75	1	1	6	0	0	1	6.16667	0	0	1	7.16667	0	0	888	0
1124	2	75	1	1	43.4167	0	0	1	43.5833	0	0	1	44.5833	1	0	888	1
1125	2	75	2	1	38.4167	0	0	1	38.5833	0	0	1	39.5833	1	0	888	1
1126	2	75	2	1	20.4167	0	0	0	8888	8888	8888	0	8888	8888	8888	99	99
1127	2	75	1	1	8.58333	0	0	1	8.75	0	0	0	8888	8888	8888	99	99
1129	2	75	1	1	43.4167	0	0	1	43.5833	0	0	1	44.5833	0	0	888	0
1130	2	75	2	1	41.4167	0	0	1	41.5833	0	0	1	42.5833	0	0	888	0
1131	2	75	2	1	23.4167	0	0	1	23.5833	0	0	1	24.5833	0	0	888	0
1132	2	75	2	1	21.4167	0	0	1	21.5833	0	0	1	22.5833	0	0	888	0
1134	2	75	1	0	8888	8888	8888	0	8888	8888	8888	1	16.4167	1	0	88	88
1136	2	75	1	1	38.4167	0	0	1	38.5833	0	0	0	8888	8888	8888	99	99
1140	2	75	1	1	43.4167	0	0	1	43.5833	0	0	1	44.5833	0	0	888	0
1141	2	75	2	1	42.4167	0	0	1	42.5833	0	0	1	43.5833	1	0	888	1
1142	2	75	2	1	23.4167	0	0	1	23.5833	0	0	1	24.5833	0	0	888	0
1143	2	75	2	0	8888	8888	8888	1	21.4167	0	0	0	8888	8888	8888	88	88
1145	2	75	2	1	12.4167	0	0	1	12.5833	0	0	1	13.5833	1	0	888	1
1146	2	75	1	1	48.4167	0	0	1	48.5833	0	0	1	49.5833	0	0	888	0
1147	2	75	2	1	43.4167	0	0	0	8888	8888	8888	1	44.5833	0	0	888	0
1149	2	75	2	1	11.4167	0	0	1	11.5833	1	0	1	12.5833	0	0	888	0
1150	2	75	1	1	10.4167	0	0	0	8888	8888	8888	1	11.5833	0	0	888	0
1151	2	75	1	1	58.4167	0	0	1	58.5833	0	0	1	59.5833	0	0	888	0
1152	2	75	2	1	56.4167	1	0	1	56.5833	0	0	1	57.5833	0	0	1	888
1153	2	75	1	1	33.4167	0	0	1	33.5833	0	0	1	34.5833	0	0	888	0
1154	2	75	2	1	30.4167	0	0	1	30.5833	0	0	1	31.5833	0	0	888	0
1156	2	75	1	0	8888	8888	8888	1	4.41667	0	0	1	5.41667	0	0	88	88
1157	2	75	1	0	8888	8888	8888	1	28.4167	0	0	1	29.4167	0	0	88	88
1158	2	75	2	0	8888	8888	8888	1	26.4167	0	0	1	27.4167	0	0	88	88
1164	2	75	1	1	43.4167	1	0	1	43.5833	0	0	1	44.5833	0	0	1	888
1165	2	75	2	1	38.4167	0	0	1	38.5833	0	0	1	39.5833	0	0	888	0
1166	2	75	1	1	21.4167	0	0	1	21.5833	0	0	1	22.5833	0	0	888	0
1167	2	75	1	1	19.4167	0	0	1	19.5833	0	0	1	20.5833	0	0	888	0
1169	2	75	2	1	12.4167	0	0	1	12.5833	0	0	0	8888	8888	8888	99	99
1170	2	75	1	1	43.4167	0	0	1	43.5833	0	0	1	44.5833	0	0	888	0
1171	2	75	2	1	38.4167	0	0	1	38.5833	0	0	1	39.5833	1	0	888	1
1172	2	75	2	1	18.4167	0	0	1	18.5833	0	0	1	19.5833	0	0	888	0
1174	2	75	1	0	8888	8888	8888	0	8888	8888	8888	1	16.4167	0	0	88	88
1175	2	75	1	1	48.4167	0	0	1	48.5833	0	0	1	49.5833	0	0	888	0
1176	2	75	2	1	38.4167	0	0	1	38.5833	0	0	1	39.5833	0	0	888	0
1179	2	75	2	1	38.4167	0	0	1	38.5833	0	0	1	39.5833	0	0	888	0
1180	2	75	1	1	28.4167	0	0	1	28.5833	0	0	1	29.5833	1	0	888	1
1181	2	75	1	1	33.4167	0	0	1	33.5833	0	0	1	34.5833	0	0	888	0
1182	2	75	2	1	26.4167	0	0	1	26.5833	0	0	1	27.5833	0	0	888	0
1184	2	75	2	1	4.25	0	0	1	4.41667	0	0	1	5.41667	0	0	888	0
1185	2	75	2	1	43.4167	0	0	1	43.5833	0	0	1	44.5833	0	0	888	0
1186	2	75	1	1	33.4167	0	0	1	33.5833	0	0	1	34.5833	0	0	888	0
1187	2	75	2	1	30.4167	0	0	1	30.5833	0	0	1	31.5833	0	0	888	0
1189	2	75	1	1	5	0	0	1	5.16667	0	0	1	6.16667	0	0	888	0
1190	2	75	1	1	30.4167	0	0	1	30.5833	0	0	1	31.5833	0	0	888	0
1191	2	75	2	1	58.4167	0	0	1	58.5833	0	0	0	8888	8888	8888	99	99
1192	2	75	1	0	8888	8888	8888	1	43.4167	0	0	1	44.4167	1	0	88	88
1193	2	75	2	1	38.4167	0	0	1	38.5833	0	0	1	39.5833	0	0	888	0
1194	2	75	1	1	17.4167	0	0	1	17.5833	0	0	1	18.5833	0	0	888	0
1195	2	75	1	0	8888	8888	8888	0	8888	8888	8888	1	14.4167	1	0	88	88
1196	2	75	2	0	8888	8888	8888	0	8888	8888	8888	1	11.4167	0	0	88	88
1197	2	75	2	0	8888	8888	8888	0	8888	8888	8888	1	9.41667	0	0	88	88
1198	2	75	1	1	48.4167	0	0	1	48.5833	0	0	1	49.5833	0	0	888	0
1199	2	75	2	1	43.4167	0	0	1	43.5833	0	0	1	44.5833	0	0	888	0
1200	2	75	1	1	30.4167	0	0	1	30.5833	0	0	1	31.5833	0	0	888	0
1201	2	75	2	1	23.4167	0	0	1	23.5833	0	0	1	24.5833	0	0	888	0
1202	2	75	1	1	38.4167	0	0	1	38.5833	0	0	1	39.5833	0	0	888	0
1203	2	75	2	1	33.4167	0	0	1	33.5833	0	0	1	34.5833	1	0	888	1
1206	2	75	2	1	7.16667	0	0	1	7.33333	0	0	1	8.33333	0	0	888	0
1207	2	75	1	1	48.4167	0	0	1	48.5833	0	0	1	49.5833	0	0	888	0
1208	2	75	2	1	43.4167	0	0	1	43.5833	0	0	1	44.5833	0	0	888	0
1209	2	75	2	0	8888	8888	8888	1	23.4167	0	0	0	8888	8888	8888	88	88
1212	2	75	2	1	11.4167	0	0	1	11.5833	0	0	1	12.5833	0	0	888	0
1213	2	75	1	1	73.4167	0	0	1	73.5833	0	0	0	8888	8888	8888	99	99
1214	2	75	1	1	38.4167	0	0	1	38.5833	0	0	0	8888	8888	8888	99	99
1215	2	75	2	1	35.4167	0	0	1	35.5833	0	0	0	8888	8888	8888	99	99
1216	2	75	1	1	15.4167	0	0	1	15.5833	0	0	1	16.5833	0	0	888	0
1217	2	75	2	0	8888	8888	8888	0	8888	8888	8888	1	12.4167	0	0	88	88
1219	2	75	1	1	73.4167	0	0	1	73.5833	0	0	1	74.5833	0	0	888	0
1220	2	75	2	1	68.4167	0	0	1	68.5833	0	0	1	69.5833	0	0	888	0
1221	2	75	1	1	28.4167	1	0	1	28.5833	0	0	0	8888	8888	8888	99	99
1222	2	75	1	1	43.4167	0	0	1	43.5833	0	0	1	44.5833	1	0	888	1
1223	2	75	2	1	35.4167	0	0	1	35.5833	0	0	1	36.5833	0	0	888	0
1224	2	75	2	0	8888	8888	8888	0	8888	8888	8888	1	15.4167	1	0	88	88
1225	2	75	1	0	8888	8888	8888	0	8888	8888	8888	1	9.41667	1	0	88	88
1226	2	75	1	1	6.41667	1	0	1	6.58333	1	0	1	7.58333	0	0	1	888
1227	2	75	1	1	43.4167	0	0	1	43.5833	0	0	1	44.5833	0	0	888	0
1229	2	75	1	0	8888	8888	8888	1	22.4167	0	0	0	8888	8888	8888	88	88
1230	2	75	1	1	17.4167	0	0	0	8888	8888	8888	0	8888	8888	8888	99	99
1231	2	75	1	0	8888	8888	8888	0	8888	8888	8888	1	8.08333	0	0	88	88
1232	2	75	1	0	8888	8888	8888	1	58.4167	1	1	1	59.4167	1	0	88	88
1233	2	75	2	1	53.4167	0	0	1	53.5833	1	0	1	54.5833	1	0	888	1
1234	2	75	1	1	33.4167	0	0	1	33.5833	0	0	1	34.5833	1	0	888	1
1235	2	75	2	1	28.4167	0	0	1	28.5833	0	0	1	29.5833	1	0	888	1
1236	2	75	2	1	28.4167	0	0	1	28.5833	0	0	0	8888	8888	8888	99	99
1237	2	75	1	1	27.4167	0	0	1	27.5833	0	0	0	8888	8888	8888	99	99
1238	2	75	1	1	23.4167	0	0	1	23.5833	1	0	1	24.5833	1	0	888	1
1239	2	75	2	1	26.4167	0	0	1	26.5833	0	0	0	8888	8888	8888	99	99
1240	2	75	2	0	8888	8888	8888	1	21.4167	0	0	1	22.4167	1	0	88	88
1241	2	75	2	1	20.4167	0	0	1	20.5833	0	0	1	21.5833	0	0	888	0
1242	2	75	1	0	8888	8888	8888	1	17.4167	0	0	1	18.4167	0	0	88	88
1244	2	75	1	1	48.4167	0	0	1	48.5833	0	0	1	49.5833	0	0	888	0
1245	2	75	2	1	43.4167	1	0	1	43.5833	0	0	1	44.5833	0	0	1	888
1246	2	75	1	1	21.4167	0	0	1	21.5833	0	0	1	22.5833	0	0	888	0
1248	2	75	2	0	8888	8888	8888	0	8888	8888	8888	1	12.4167	1	0	88	88
1249	2	75	2	1	58.4167	0	0	1	58.5833	0	0	1	59.5833	0	0	888	0
1250	2	75	1	1	30.4167	0	0	1	30.5833	0	0	0	8888	8888	8888	99	99
1251	2	75	2	1	28.4167	0	0	1	28.5833	0	0	0	8888	8888	8888	99	99
1252	2	75	2	1	8	1	0	0	8888	8888	8888	1	9.16667	1	0	0	888
1254	2	75	1	0	8888	8888	8888	1	38.4167	0	0	0	8888	8888	8888	88	88
1255	2	75	2	0	8888	8888	8888	1	37.4167	0	0	1	38.4167	0	0	88	88
1258	2	75	2	0	8888	8888	8888	1	7.41667	0	0	1	8.41667	0	0	88	88
1259	2	75	1	1	33.4167	0	0	1	33.5833	1	0	1	34.5833	0	0	888	0
1260	2	75	2	1	30.4167	0	0	1	30.5833	1	0	1	31.5833	0	0	888	0
1263	2	75	1	1	63.4167	0	0	1	63.5833	0	0	1	64.5833	0	0	888	0
1264	2	75	2	1	60.4167	0	0	1	60.5833	1	0	1	61.5833	0	0	888	0
1265	2	75	1	1	38.4167	0	0	1	38.5833	0	0	1	39.5833	0	0	888	0
1266	2	75	2	1	33.4167	0	0	1	33.5833	0	0	1	34.5833	0	0	888	0
1268	2	75	2	0	8888	8888	8888	1	9.41667	0	0	0	8888	8888	8888	88	88
1269	2	75	2	0	8888	8888	8888	1	8	1	0	0	8888	8888	8888	88	88
1270	2	75	2	1	4.41667	0	0	1	4.58333	0	0	1	5.58333	0	0	888	0
1272	2	75	2	1	58.4167	0	0	1	58.5833	0	0	0	8888	8888	8888	99	99
1273	2	75	1	0	8888	8888	8888	1	53.4167	0	0	0	8888	8888	8888	88	88
1274	2	75	1	0	8888	8888	8888	1	28.4167	1	0	1	29.4167	0	0	88	88
1275	2	75	1	1	48.4167	1	0	1	48.5833	1	0	0	8888	8888	8888	99	99
1276	2	75	2	1	43.4167	0	0	1	43.5833	0	0	1	44.5833	0	0	888	0
1277	2	75	1	1	27.4167	0	0	0	8888	8888	8888	1	28.5833	0	0	888	0
1278	2	75	2	1	23.4167	1	0	1	23.5833	1	0	1	24.5833	1	0	0	888
1279	2	75	2	1	5	0	0	1	5.16667	0	0	0	8888	8888	8888	99	99
1280	2	75	1	1	25.4167	1	0	1	25.5833	0	0	0	8888	8888	8888	99	99
1281	2	75	1	1	38.4167	0	0	1	38.5833	0	0	1	39.5833	0	0	888	0
1282	2	75	2	1	35.4167	0	0	0	8888	8888	8888	1	36.5833	0	0	888	0
1283	2	75	2	1	15.4167	0	0	1	15.5833	0	0	0	8888	8888	8888	99	99
1284	2	75	2	1	12.4167	1	0	0	8888	8888	8888	0	8888	8888	8888	99	99
1286	2	75	2	1	7	0	0	1	7.16667	0	0	1	8.16667	0	0	888	0
1287	2	75	2	1	4.41667	0	0	1	4.58333	0	0	1	5.58333	0	0	888	0
1288	2	75	1	1	43.4167	0	0	1	43.5833	0	0	1	44.5833	0	0	888	0
1289	2	75	2	1	38.4167	0	0	1	38.5833	0	0	1	39.5833	0	0	888	0
1291	2	75	2	1	14.4167	0	0	1	14.5833	0	0	1	15.5833	0	0	888	0
1293	2	75	1	1	53.4167	0	0	1	53.5833	0	0	1	54.5833	0	0	888	0
1294	2	75	2	1	50.4167	0	0	1	50.5833	0	0	1	51.5833	1	0	888	1
1295	2	75	1	1	30.4167	0	0	1	30.5833	0	0	0	8888	8888	8888	99	99
1296	2	75	1	1	27.4167	1	0	1	27.5833	0	0	0	8888	8888	8888	99	99
1297	2	75	1	1	23.4167	0	0	1	23.5833	0	0	1	24.5833	1	0	888	1
1298	2	75	2	1	15.4167	0	0	1	15.5833	0	0	0	8888	8888	8888	99	99
1299	2	75	1	0	8888	8888	8888	0	8888	8888	8888	1	12.4167	1	0	88	88
1300	2	75	1	1	48.4167	0	0	1	48.5833	0	0	1	49.5833	0	0	888	0
1301	2	75	2	1	43.4167	0	0	1	43.5833	0	0	1	44.5833	0	0	888	0
1302	2	75	1	1	28.4167	0	0	1	28.5833	0	0	1	29.5833	0	0	888	0
1303	2	75	2	1	23.4167	0	0	1	23.5833	0	0	1	24.5833	1	0	888	1
1304	2	75	2	1	6	0	0	1	6.16667	0	0	1	7.16667	1	0	888	1
1305	2	75	1	1	25.4167	1	0	1	25.5833	1	0	1	26.5833	1	0	0	888
1306	2	75	2	1	23.4167	0	0	1	23.5833	0	0	1	24.5833	0	0	888	0
1307	2	75	2	1	5.08333	0	0	1	5.25	0	0	1	6.25	1	0	888	1
1308	2	75	2	1	18.4167	0	0	1	18.5833	1	0	1	19.5833	1	0	888	1
1309	2	75	2	0	8888	8888	8888	0	8888	8888	8888	1	15.4167	1	0	88	88
1310	2	75	1	0	8888	8888	8888	0	8888	8888	8888	1	12.4167	1	0	88	88
1311	2	75	2	1	93.4167	1	0	1	93.5833	0	0	1	94.5833	0	0	1	888
1312	2	75	2	1	58.4167	0	0	1	58.5833	0	0	0	8888	8888	8888	99	99
1313	2	75	1	1	43.4167	0	0	1	43.5833	0	0	1	44.5833	0	0	888	0
1314	2	75	2	1	41.4167	0	0	1	41.5833	0	0	1	42.5833	0	0	888	0
1315	2	75	1	1	21.4167	0	0	1	21.5833	0	0	0	8888	8888	8888	99	99
1316	2	75	2	1	19.4167	0	0	1	19.5833	0	0	1	20.5833	0	0	888	0
1318	2	75	1	1	15.4167	0	0	1	15.5833	0	0	1	16.5833	0	0	888	0
1319	2	75	2	1	12.4167	0	0	1	12.5833	0	0	1	13.5833	0	0	888	0
1320	2	75	1	1	41.4167	0	0	1	41.5833	0	0	1	42.5833	0	0	888	0
1321	2	75	2	1	37.4167	0	0	1	37.5833	0	0	1	38.5833	0	0	888	0
1322	2	75	1	1	17.4167	0	0	1	17.5833	0	0	0	8888	8888	8888	99	99
1323	2	75	2	1	12.4167	0	0	0	8888	8888	8888	1	13.5833	0	0	888	0
1324	2	75	2	1	10.4167	0	0	1	10.5833	0	0	0	8888	8888	8888	99	99
1325	2	75	1	1	48.4167	0	0	1	48.5833	0	0	1	49.5833	0	0	888	0
1326	2	75	2	1	43.4167	0	0	1	43.5833	0	0	1	44.5833	0	0	888	0
1328	2	75	1	0	8888	8888	8888	1	63.4167	0	0	1	64.4167	0	0	88	88
1329	2	75	1	0	8888	8888	8888	1	33.4167	0	0	1	34.4167	0	0	88	88
1330	2	75	2	1	28.4167	0	0	1	28.5833	0	0	1	29.5833	0	0	888	0
1331	2	75	1	1	4.41667	0	0	1	4.58333	0	0	1	5.58333	0	0	888	0
1334	2	75	1	0	8888	8888	8888	1	53.4167	0	0	1	54.4167	0	0	88	88
1335	2	75	2	1	48.4167	0	0	1	48.5833	0	0	1	49.5833	1	0	888	1
1338	2	75	2	1	6.08333	0	0	1	6.25	0	0	1	7.25	1	0	888	1
1339	2	75	2	1	38.4167	0	0	1	38.5833	0	0	0	8888	8888	8888	99	99
1341	2	75	2	1	13.4167	0	0	1	13.5833	1	0	1	14.5833	0	0	888	0
1344	2	75	1	1	53.4167	0	0	1	53.5833	0	0	1	54.5833	0	0	888	0
1345	2	75	2	0	8888	8888	8888	1	48.4167	1	0	0	8888	8888	8888	88	88
1346	2	75	1	0	8888	8888	8888	0	8888	8888	8888	1	18.4167	0	0	88	88
1347	2	75	2	0	8888	8888	8888	1	16.4167	1	0	1	17.4167	1	0	88	88
1349	2	75	2	1	14.4167	0	0	1	14.5833	0	0	1	15.5833	0	0	888	0
1350	2	75	1	1	63.4167	0	0	1	63.5833	0	0	1	64.5833	0	0	888	0
1351	2	75	2	0	8888	8888	8888	1	58.4167	0	0	1	59.4167	0	0	88	88
1352	2	75	1	0	8888	8888	8888	1	43.4167	0	0	1	44.4167	0	0	88	88
1353	2	75	2	1	38.4167	0	0	1	38.5833	0	0	1	39.5833	0	0	888	0
1357	2	75	2	0	8888	8888	8888	1	63.4167	0	0	1	64.4167	0	0	88	88
1358	2	75	1	1	25.4167	0	0	1	25.5833	0	0	1	26.5833	0	0	888	0
1360	2	75	1	1	45.4167	0	0	1	45.5833	0	0	0	8888	8888	8888	99	99
1361	2	75	2	1	38.4167	0	0	1	38.5833	0	0	1	39.5833	0	0	888	0
1362	2	75	1	1	16.4167	0	0	0	8888	8888	8888	0	8888	8888	8888	99	99
1363	2	75	2	1	5.08333	0	0	1	5.25	0	0	1	6.25	0	0	888	0
1364	2	75	1	0	8888	8888	8888	1	33.4167	0	0	1	34.4167	0	0	88	88
1365	2	75	2	0	8888	8888	8888	1	33.4167	0	0	1	34.4167	0	0	88	88
1366	2	75	2	1	17.4167	0	0	0	8888	8888	8888	0	8888	8888	8888	99	99
1367	2	75	1	1	11.4167	1	0	0	8888	8888	8888	0	8888	8888	8888	99	99
1368	2	75	2	1	13.4167	1	0	0	8888	8888	8888	0	8888	8888	8888	99	99
1369	2	75	1	0	8888	8888	8888	1	38.4167	0	0	1	39.4167	0	0	88	88
1370	2	75	2	1	33.4167	0	0	1	33.5833	0	0	1	34.5833	0	0	888	0
1371	2	75	1	1	13.4167	0	0	0	8888	8888	8888	0	8888	8888	8888	99	99
1372	2	75	1	0	8888	8888	8888	1	5.66667	0	0	1	6.66667	0	0	88	88
1376	2	75	2	1	58.4167	0	0	1	58.5833	0	0	0	8888	8888	8888	99	99
1377	2	75	2	0	8888	8888	8888	1	53.4167	0	0	0	8888	8888	8888	88	88
1378	2	75	1	1	58.4167	0	0	1	58.5833	0	0	1	59.5833	0	0	888	0
1379	2	75	2	1	53.4167	0	0	1	53.5833	0	0	1	54.5833	0	0	888	0
1380	2	75	1	1	48.4167	0	0	1	48.5833	0	0	1	49.5833	0	0	888	0
1381	2	75	2	1	43.4167	0	0	1	43.5833	0	0	1	44.5833	0	0	888	0
1383	2	75	2	1	21.4167	0	0	0	8888	8888	8888	0	8888	8888	8888	99	99
1384	2	75	2	1	19.4167	1	0	1	19.5833	0	0	0	8888	8888	8888	99	99
1385	2	75	1	1	17.4167	0	0	1	17.5833	0	0	0	8888	8888	8888	99	99
1386	2	75	2	1	53.4167	0	0	1	53.5833	1	0	1	54.5833	0	0	888	0
1387	2	75	1	1	33.4167	0	0	1	33.5833	0	0	1	34.5833	0	0	888	0
1388	2	75	2	1	38.4167	1	0	1	38.5833	1	0	1	39.5833	0	0	1	888
1389	2	75	1	0	8888	8888	8888	0	8888	8888	8888	1	13.4167	1	0	88	88
1391	2	75	2	1	6.08333	0	0	1	6.25	0	0	1	7.25	1	0	888	1
1392	2	75	1	1	48.4167	0	0	1	48.5833	0	1	1	49.5833	0	0	888	0
1393	2	75	2	1	43.4167	0	0	1	43.5833	0	0	1	44.5833	0	0	888	0
1394	2	75	1	1	18.4167	1	0	0	8888	8888	8888	1	19.5833	0	0	1	888
1395	2	75	1	1	14.4167	0	0	1	14.5833	0	0	1	15.5833	0	0	888	0
1396	2	75	1	1	53.4167	0	0	1	53.5833	0	0	1	54.5833	0	0	888	0
1397	2	75	2	1	48.4167	0	0	1	48.5833	1	0	1	49.5833	0	0	888	0
1398	2	75	1	1	53.4167	0	0	1	53.5833	0	0	0	8888	8888	8888	99	99
1399	2	75	2	1	43.4167	0	0	1	43.5833	0	0	1	44.5833	1	0	888	1
1401	2	75	2	0	8888	8888	8888	0	8888	8888	8888	1	21.4167	0	0	88	88
1402	2	75	1	1	28.4167	0	0	1	28.5833	0	0	1	29.5833	1	0	888	1
1403	2	75	2	1	23.4167	0	0	1	23.5833	0	0	1	24.5833	1	0	888	1
1404	2	75	2	1	4.66667	0	0	1	4.83333	0	0	1	5.83333	1	0	888	1
1405	2	75	2	1	73.4167	0	0	1	73.5833	0	0	1	74.5833	0	0	888	0
1407	2	75	1	1	48.4167	0	0	1	48.5833	0	0	1	49.5833	0	0	888	0
1408	2	75	2	1	43.4167	0	0	1	43.5833	0	0	1	44.5833	0	0	888	0
1412	2	75	1	1	16.4167	1	0	1	16.5833	0	0	0	8888	8888	8888	99	99
1413	2	75	1	1	48.4167	1	0	1	48.5833	0	0	1	49.5833	0	0	1	888
1414	2	75	2	1	45.4167	0	0	1	45.5833	0	0	1	46.5833	0	0	888	0
1415	2	75	1	1	25.4167	0	0	1	25.5833	0	0	1	26.5833	0	0	888	0
1416	2	75	2	1	23.4167	0	0	1	23.5833	0	0	1	24.5833	0	0	888	0
1417	2	75	1	1	26.4167	0	0	1	26.5833	0	0	1	27.5833	0	0	888	0
1418	2	75	1	1	43.4167	0	1	1	43.5833	0	0	1	44.5833	0	0	888	0
1419	2	75	2	1	38.4167	0	0	1	38.5833	0	0	1	39.5833	0	0	888	0
1420	2	75	2	1	24.4167	0	0	1	24.5833	0	0	0	8888	8888	8888	99	99
1421	2	75	2	1	21.4167	0	0	0	8888	8888	8888	1	22.5833	0	0	888	0
1422	2	75	1	0	8888	8888	8888	0	8888	8888	8888	1	15.4167	0	0	88	88
1424	2	75	1	1	43.4167	0	0	1	43.5833	0	0	1	44.5833	0	0	888	0
1425	2	75	2	0	8888	8888	8888	1	38.4167	0	0	1	39.4167	0	0	88	88
1426	2	75	1	1	18.4167	0	0	1	18.5833	1	0	1	19.5833	0	0	888	0
1430	2	75	1	1	63.4167	0	0	1	63.5833	0	0	0	8888	8888	8888	99	99
1431	2	75	2	1	65.4167	0	0	1	65.5833	0	0	1	66.5833	0	0	888	0
1432	2	75	2	1	63.4167	0	0	1	63.5833	0	0	1	64.5833	0	0	888	0
1433	2	75	2	1	23.4167	0	0	1	23.5833	0	0	1	24.5833	0	0	888	0
1434	2	75	2	0	8888	8888	8888	0	8888	8888	8888	1	20.4167	0	0	88	88
1435	2	75	1	1	15.4167	0	0	1	15.5833	0	0	1	16.5833	0	0	888	0
1436	2	75	1	1	63.4167	0	0	1	63.5833	0	0	1	64.5833	0	0	888	0
1437	2	75	1	1	43.4167	0	0	1	43.5833	0	0	1	44.5833	0	0	888	0
1438	2	75	2	1	41.4167	0	0	1	41.5833	0	0	1	42.5833	0	0	888	0
1439	2	75	1	1	23.4167	0	0	1	23.5833	0	0	0	8888	8888	8888	99	99
1440	2	75	2	1	21.4167	0	0	1	21.5833	0	0	1	22.5833	0	0	888	0
1442	2	75	1	1	14.4167	0	1	0	8888	8888	8888	0	8888	8888	8888	99	99
1443	2	75	1	1	68.4167	0	0	1	68.5833	0	0	1	69.5833	0	0	888	0
1444	2	75	1	1	30.4167	0	0	1	30.5833	0	1	1	31.5833	0	0	888	0
1445	2	75	2	1	27.4167	0	0	1	27.5833	0	0	1	28.5833	0	0	888	0
1446	2	75	2	1	25.4167	0	0	1	25.5833	0	0	1	26.5833	1	0	888	1
1447	2	75	2	1	8.08333	0	0	1	8.25	0	0	1	9.25	0	0	888	0
1448	2	75	2	1	4.41667	0	0	1	4.58333	0	0	1	5.58333	0	0	888	0
1449	2	75	1	1	58.4167	0	0	1	58.5833	0	0	1	59.5833	0	0	888	0
1450	2	75	2	1	53.4167	0	0	1	53.5833	0	0	1	54.5833	1	0	888	1
1451	2	75	1	1	33.4167	0	0	1	33.5833	0	0	1	34.5833	0	0	888	0
1452	2	75	2	1	28.4167	0	0	1	28.5833	0	0	1	29.5833	0	0	888	0
1453	2	75	2	1	7	0	0	1	7.16667	0	0	1	8.16667	0	0	888	0
1454	2	75	1	1	28.4167	0	0	1	28.5833	0	0	1	29.5833	0	0	888	0
1455	2	75	1	1	25.4167	0	0	1	25.5833	0	0	1	26.5833	0	0	888	0
1456	2	75	2	1	23.4167	0	0	1	23.5833	0	0	1	24.5833	0	0	888	0
1457	2	75	1	1	58.4167	0	0	1	58.5833	0	0	1	59.5833	0	0	888	0
1458	2	75	2	1	51.4167	0	0	1	51.5833	0	0	1	52.5833	0	0	888	0
1459	2	75	1	1	31.4167	0	0	1	31.5833	0	0	1	32.5833	0	0	888	0
1460	2	75	2	1	30.4167	0	0	1	30.5833	0	0	1	31.5833	0	0	888	0
1461	2	75	2	1	29.4167	0	0	1	29.5833	0	0	1	30.5833	0	0	888	0
1463	2	75	2	1	19.4167	0	0	1	19.5833	0	0	1	20.5833	1	0	888	1
1464	2	75	1	1	63.4167	0	0	1	63.5833	0	0	1	64.5833	1	0	888	1
1465	2	75	2	1	53.4167	0	0	1	53.5833	0	0	1	54.5833	0	0	888	0
1466	2	75	2	1	33.4167	0	0	1	33.5833	0	0	1	34.5833	1	0	888	1
1467	2	75	1	1	31.4167	0	0	1	31.5833	0	0	1	32.5833	0	0	888	0
1468	2	75	1	1	29.4167	0	0	1	29.5833	0	0	1	30.5833	0	0	888	0
1469	2	75	1	0	8888	8888	8888	1	63.4167	0	0	1	64.4167	0	0	88	88
1470	2	75	2	1	53.4167	0	0	1	53.5833	0	0	1	54.5833	0	0	888	0
1471	2	75	1	1	33.4167	0	0	1	33.5833	0	0	1	34.5833	0	0	888	0
1472	2	75	2	1	31.4167	1	0	1	31.5833	0	0	1	32.5833	1	0	0	888
1473	2	75	1	0	8888	8888	8888	1	31.4167	0	0	1	32.4167	0	0	88	88
1474	2	75	1	0	8888	8888	8888	1	28.4167	0	0	1	29.4167	0	0	88	88
1477	2	75	1	0	8888	8888	8888	1	58.4167	0	0	0	8888	8888	8888	88	88
1478	2	75	2	1	53.4167	0	0	1	53.5833	0	0	1	54.5833	0	0	888	0
1479	2	75	1	1	33.4167	0	0	1	33.5833	0	0	1	34.5833	1	0	888	1
1481	2	75	1	1	8.25	0	0	1	8.41667	0	0	1	9.41667	0	0	888	0
1482	2	75	1	0	8888	8888	8888	1	6.25	0	0	0	8888	8888	8888	88	88
1483	2	75	1	1	23.4167	0	0	1	23.5833	0	0	0	8888	8888	8888	99	99
1484	2	75	1	1	18.4167	0	0	0	8888	8888	8888	0	8888	8888	8888	99	99
1485	2	75	2	1	14.4167	0	0	0	8888	8888	8888	0	8888	8888	8888	99	99
1487	2	75	1	1	48.4167	0	0	1	48.5833	0	0	1	49.5833	0	0	888	0
1488	2	75	2	1	43.4167	0	0	1	43.5833	0	0	1	44.5833	0	0	888	0
1489	2	75	1	1	43.4167	0	0	1	43.5833	0	0	1	44.5833	0	0	888	0
1490	2	75	2	1	42.4167	0	0	1	42.5833	0	0	1	43.5833	0	0	888	0
1491	2	75	1	1	38.4167	0	0	1	38.5833	0	0	1	39.5833	0	0	888	0
1492	2	75	2	1	33.4167	0	0	1	33.5833	0	0	1	34.5833	0	0	888	0
1493	2	75	1	1	17.4167	0	0	1	17.5833	0	0	1	18.5833	0	0	888	0
1496	2	75	1	1	15.4167	0	0	1	15.5833	0	0	1	16.5833	0	0	888	0
1497	2	75	1	1	11.4167	0	0	1	11.5833	0	0	1	12.5833	1	0	888	1
1498	2	75	1	1	7.25	0	0	1	7.41667	0	0	0	8888	8888	8888	99	99
1501	2	75	1	1	6.41667	0	0	1	6.58333	0	0	0	8888	8888	8888	99	99
1502	2	75	1	1	53.4167	0	0	1	53.5833	0	0	1	54.5833	0	0	888	0
1503	2	75	2	1	48.4167	0	0	1	48.5833	0	0	1	49.5833	0	0	888	0
1504	2	75	1	1	38.4167	0	0	1	38.5833	0	0	1	39.5833	0	0	888	0
1505	2	75	2	1	28.4167	0	0	1	28.5833	0	0	1	29.5833	0	0	888	0
1506	2	75	2	1	73.4167	0	0	1	73.5833	0	0	1	74.5833	0	0	888	0
1507	2	75	1	1	20.4167	0	0	1	20.5833	0	0	1	21.5833	0	0	888	0
1508	2	75	1	1	17.4167	0	0	1	17.5833	0	0	1	18.5833	0	0	888	0
1510	2	75	2	1	5	0	0	1	5.16667	0	0	1	6.16667	0	0	888	0
1511	2	75	1	1	53.4167	0	0	1	53.5833	0	0	1	54.5833	0	0	888	0
1512	2	75	1	1	48.4167	0	0	1	48.5833	0	0	1	49.5833	0	0	888	0
1513	2	75	1	1	33.4167	0	0	1	33.5833	0	0	1	34.5833	0	0	888	0
1515	2	75	2	1	22.4167	0	0	1	22.5833	0	0	1	23.5833	0	0	888	0
1518	2	75	2	1	48.4167	0	0	1	48.5833	0	0	1	49.5833	0	0	888	0
1519	2	75	2	1	38.4167	0	0	1	38.5833	0	0	1	39.5833	0	0	888	0
1520	2	75	1	1	46.4167	0	0	1	46.5833	0	0	1	47.5833	0	0	888	0
1521	2	75	1	1	73.4167	0	0	1	73.5833	0	0	1	74.5833	0	0	888	0
1522	2	75	2	1	43.4167	0	0	1	43.5833	0	0	1	44.5833	0	0	888	0
1523	2	75	2	1	26.4167	0	0	1	26.5833	0	0	1	27.5833	0	0	888	0
1524	2	75	1	1	23.4167	0	0	1	23.5833	0	0	1	24.5833	0	0	888	0
1525	2	75	2	1	21.4167	0	0	1	21.5833	0	0	0	8888	8888	8888	99	99
1526	2	75	2	1	18.4167	0	0	1	18.5833	0	0	1	19.5833	0	0	888	0
1527	2	75	2	1	14.4167	0	0	1	14.5833	0	0	0	8888	8888	8888	99	99
1528	2	75	1	1	63.4167	0	0	1	63.5833	0	0	1	64.5833	0	0	888	0
1529	2	75	2	1	53.4167	0	0	1	53.5833	0	0	1	54.5833	0	0	888	0
1530	2	75	1	1	33.4167	0	0	1	33.5833	0	0	1	34.5833	1	0	888	1
1531	2	75	2	1	28.4167	0	0	1	28.5833	0	0	1	29.5833	0	0	888	0
1532	2	75	1	1	4.66667	0	0	1	4.83333	0	0	1	5.83333	1	0	888	1
1533	2	75	1	1	33.4167	0	0	1	33.5833	0	0	1	34.5833	1	0	888	1
1534	2	75	2	1	31.4167	0	0	1	31.5833	0	0	1	32.5833	1	0	888	1
1536	2	75	1	0	8888	8888	8888	0	8888	8888	8888	1	11.4167	1	0	88	88
1537	2	75	1	1	7.41667	0	0	1	7.58333	0	0	0	8888	8888	8888	99	99
1538	2	75	1	1	43.4167	0	0	1	43.5833	0	0	1	44.5833	0	0	888	0
1539	2	75	2	1	33.4167	0	0	1	33.5833	0	0	1	34.5833	0	0	888	0
1540	2	75	1	0	8888	8888	8888	0	8888	8888	8888	1	8.5	1	0	88	88
1541	2	75	1	1	5.5	0	0	1	5.66667	0	0	1	6.66667	0	0	888	0
1542	2	75	1	1	63.4167	0	0	1	63.5833	0	0	1	64.5833	0	0	888	0
1543	2	75	1	1	43.4167	0	0	1	43.5833	0	0	0	8888	8888	8888	99	99
1544	2	75	2	1	38.4167	0	0	1	38.5833	0	0	0	8888	8888	8888	99	99
1545	2	75	1	1	18.4167	0	0	1	18.5833	0	0	1	19.5833	1	0	888	1
1546	2	75	1	0	8888	8888	8888	0	8888	8888	8888	1	16.4167	1	0	88	88
1547	2	75	1	1	73.4167	0	0	1	73.5833	0	0	0	8888	8888	8888	99	99
1549	2	75	1	0	8888	8888	8888	1	43.4167	0	0	0	8888	8888	8888	88	88
1550	2	75	2	1	38.4167	0	0	1	38.5833	0	0	1	39.5833	0	0	888	0
1551	2	75	2	1	21.4167	0	0	1	21.5833	0	0	1	22.5833	0	0	888	0
1552	2	75	2	1	18.4167	0	0	0	8888	8888	8888	0	8888	8888	8888	99	99
1554	2	75	1	1	10.4167	0	0	1	10.5833	0	0	0	8888	8888	8888	99	99
1555	2	75	1	1	43.4167	0	0	1	43.5833	0	0	1	44.5833	0	0	888	0
1556	2	75	2	1	39.4167	0	0	0	8888	8888	8888	1	40.5833	0	0	888	0
1557	2	75	1	1	18.4167	0	0	1	18.5833	0	0	1	19.5833	0	0	888	0
1558	2	75	1	1	16.4167	0	0	1	16.5833	0	0	1	17.5833	0	0	888	0
1559	2	75	1	1	10.4167	1	0	1	10.5833	0	0	1	11.5833	0	0	1	888
1560	2	75	1	0	8888	8888	8888	1	38.4167	0	0	1	39.4167	1	0	88	88
1561	2	75	2	1	33.4167	0	0	1	33.5833	0	0	1	34.5833	1	0	888	1
1562	2	75	2	1	15.4167	0	0	1	15.5833	0	0	1	16.5833	1	0	888	1
1563	2	75	2	1	7.66667	0	0	1	7.83333	0	0	1	8.83333	1	0	888	1
1564	2	75	1	1	38.4167	0	0	1	38.5833	0	0	1	39.5833	0	0	888	0
1565	2	75	2	1	33.4167	0	0	1	33.5833	0	0	1	34.5833	0	0	888	0
1566	2	75	1	1	53.4167	0	0	0	8888	8888	8888	1	54.5833	0	0	888	0
1567	2	75	2	1	48.4167	0	0	1	48.5833	0	0	1	49.5833	0	0	888	0
1568	2	75	1	1	19.4167	0	0	1	19.5833	0	0	0	8888	8888	8888	99	99
1569	2	75	2	1	4.5	0	0	1	4.66667	0	0	1	5.66667	0	0	888	0
1570	2	75	1	1	73.4167	0	0	1	73.5833	0	0	0	8888	8888	8888	99	99
1571	2	75	2	1	68.4167	0	0	1	68.5833	0	0	0	8888	8888	8888	99	99
1572	2	75	1	1	48.4167	0	0	1	48.5833	0	0	0	8888	8888	8888	99	99
1573	2	75	2	1	43.4167	0	0	1	43.5833	0	0	0	8888	8888	8888	99	99
1574	2	75	1	1	28.4167	0	0	1	28.5833	0	0	0	8888	8888	8888	99	99
1575	2	75	2	1	25.4167	0	0	1	25.5833	0	0	1	26.5833	0	0	888	0
1577	2	75	2	1	27.4167	0	0	1	27.5833	0	0	1	28.5833	0	0	888	0
1578	2	75	1	1	43.4167	0	0	1	43.5833	0	0	1	44.5833	0	0	888	0
1579	2	75	2	1	38.4167	0	0	0	8888	8888	8888	1	39.5833	0	0	888	0
1581	2	75	1	0	8888	8888	8888	0	8888	8888	8888	1	12.4167	0	0	88	88
1582	2	75	1	1	5.5	0	0	0	8888	8888	8888	1	6.66667	0	0	888	0
1583	2	75	1	0	8888	8888	8888	1	43.4167	0	1	1	44.4167	0	0	88	88
1584	2	75	2	1	38.4167	0	0	1	38.5833	0	0	1	39.5833	0	0	888	0
1585	2	75	2	0	8888	8888	8888	1	18.4167	0	0	1	19.4167	0	0	88	88
1586	2	75	2	1	9.41667	0	0	1	9.58333	0	0	1	10.5833	0	0	888	0
1587	2	75	2	1	7	0	0	1	7.16667	0	1	1	8.16667	0	0	888	0
1588	2	75	1	1	38.4167	0	0	1	38.5833	0	0	1	39.5833	1	0	888	1
1589	2	75	2	1	33.4167	0	0	1	33.5833	0	0	1	34.5833	1	0	888	1
1591	2	75	2	0	8888	8888	8888	0	8888	8888	8888	1	11.4167	1	0	88	88
1592	2	75	2	1	43.4167	0	0	1	43.5833	0	0	1	44.5833	0	0	888	0
1593	2	75	1	0	8888	8888	8888	1	23.4167	0	0	1	24.4167	0	0	88	88
1594	2	75	1	0	8888	8888	8888	1	43.4167	0	0	1	44.4167	0	0	88	88
1595	2	75	2	1	39.4167	0	0	1	39.5833	0	0	0	8888	8888	8888	99	99
1598	2	75	2	1	16.4167	1	0	0	8888	8888	8888	1	17.5833	0	0	1	888
1599	2	75	1	1	5	0	0	1	5.16667	0	0	0	8888	8888	8888	99	99
1600	2	75	2	0	8888	8888	8888	1	48.4167	0	0	1	49.4167	0	0	88	88
1601	2	75	2	1	23.4167	1	0	1	23.5833	0	0	1	24.5833	1	0	0	888
1602	2	75	2	1	21.4167	0	0	0	8888	8888	8888	1	22.5833	1	0	888	1
1604	2	75	1	1	13.4167	0	0	0	8888	8888	8888	1	14.5833	0	0	888	0
1606	2	75	1	1	28.4167	0	0	0	8888	8888	8888	1	29.5833	0	0	888	0
1608	2	75	2	1	18.4167	0	0	1	18.5833	0	0	1	19.5833	0	0	888	0
1610	2	75	1	0	8888	8888	8888	1	68.4167	0	0	1	69.4167	0	0	88	88
1611	2	75	2	1	63.4167	0	0	1	63.5833	0	0	1	64.5833	0	0	888	0
1612	2	75	1	0	8888	8888	8888	1	43.4167	0	0	1	44.4167	0	0	88	88
1613	2	75	2	0	8888	8888	8888	1	38.4167	0	0	1	39.4167	0	0	88	88
1614	2	75	2	0	8888	8888	8888	0	8888	8888	8888	1	18.4167	0	0	88	88
1615	2	75	1	0	8888	8888	8888	0	8888	8888	8888	1	16.4167	1	0	88	88
1618	2	75	1	0	8888	8888	8888	1	48.4167	0	0	1	49.4167	0	0	88	88
1619	2	75	2	1	43.4167	0	0	1	43.5833	0	0	1	44.5833	0	0	888	0
1620	2	75	2	1	25.4167	0	0	1	25.5833	0	0	0	8888	8888	8888	99	99
1621	2	75	1	0	8888	8888	8888	0	8888	8888	8888	1	18.4167	0	0	88	88
1622	2	75	1	0	8888	8888	8888	0	8888	8888	8888	1	16.4167	1	0	88	88
1623	2	75	1	1	50.4167	0	0	1	50.5833	0	0	1	51.5833	0	0	888	0
1624	2	75	2	1	43.4167	0	0	1	43.5833	0	0	1	44.5833	0	0	888	0
1625	2	75	2	0	8888	8888	8888	1	43.4167	0	0	1	44.4167	0	0	88	88
1627	2	75	1	1	21.4167	0	0	1	21.5833	0	0	0	8888	8888	8888	99	99
1628	2	75	2	1	19.4167	0	0	1	19.5833	0	0	1	20.5833	0	0	888	0
1629	2	75	1	1	17.4167	0	0	1	17.5833	0	0	1	18.5833	0	0	888	0
1630	2	75	2	0	8888	8888	8888	1	13.4167	0	0	1	14.4167	0	0	88	88
1631	2	75	1	1	15.4167	0	0	1	15.5833	0	0	1	16.5833	0	0	888	0
1632	2	75	1	0	8888	8888	8888	0	8888	8888	8888	1	68.4167	0	0	88	88
1633	2	75	2	0	8888	8888	8888	1	65.4167	0	0	1	66.4167	0	0	88	88
1634	2	75	1	1	33.4167	0	0	1	33.5833	0	0	1	34.5833	0	0	888	0
1635	2	75	2	1	27.4167	0	0	0	8888	8888	8888	1	28.5833	0	0	888	0
1637	2	75	1	1	4	0	0	1	4.16667	0	1	1	5.16667	0	0	888	0
1638	2	75	2	1	18.4167	0	0	1	18.5833	0	0	1	19.5833	0	0	888	0
1639	2	75	1	1	51.4167	0	0	1	51.5833	0	0	1	52.5833	0	0	888	0
1640	2	75	2	1	47.4167	0	0	0	8888	8888	8888	1	48.5833	1	0	888	1
1642	2	75	2	0	8888	8888	8888	1	23.4167	0	0	0	8888	8888	8888	88	88
1643	2	75	1	0	8888	8888	8888	1	21.4167	0	0	1	22.4167	0	0	88	88
1644	2	75	2	1	19.4167	0	0	1	19.5833	0	0	1	20.5833	0	0	888	0
1646	2	75	1	1	45.4167	0	0	1	45.5833	0	0	1	46.5833	0	0	888	0
1647	2	75	2	1	41.4167	0	0	1	41.5833	0	0	1	42.5833	0	0	888	0
1648	2	75	2	0	8888	8888	8888	1	39.4167	0	0	1	40.4167	0	0	88	88
1649	2	75	1	0	8888	8888	8888	1	19.4167	0	0	1	20.4167	0	0	88	88
1650	2	75	1	1	16.4167	0	0	1	16.5833	0	0	1	17.5833	0	0	888	0
1651	2	75	1	1	14.4167	0	0	1	14.5833	1	0	1	15.5833	0	0	888	0
1652	2	75	1	1	12.4167	0	0	1	12.5833	0	0	1	13.5833	0	0	888	0
1655	2	75	1	1	17	0	0	0	8888	8888	8888	0	8888	8888	8888	99	99
1656	2	75	1	1	2	0	1	1	2.16667	1	0	1	3.16667	1	0	888	1
1657	2	75	2	1	3	0	0	1	3.16667	0	0	1	4.16667	0	0	888	0
1658	2	75	1	1	23	0	0	1	23.1667	0	0	1	24.1667	1	0	888	1
1659	2	75	2	1	3	0	0	1	3.16667	0	0	1	4.16667	0	0	888	0
1660	2	75	1	1	0	0	0	1	0.166667	0	0	1	1.16667	0	0	888	0
1661	2	75	2	1	0.75	0	0	1	0.916667	0	0	1	1.91667	0	0	888	0
1662	2	75	2	1	1	0	0	1	1.16667	1	0	1	2.16667	0	0	888	0
1663	2	75	2	1	4	0	0	1	4.16667	0	0	1	5.16667	1	0	888	1
1664	2	75	1	1	0.666667	0	0	1	0.833333	0	0	1	1.83333	0	0	888	0
1665	2	75	2	1	4	1	0	1	4.16667	0	0	1	5.16667	1	0	0	888
1666	2	75	1	1	2	0	0	1	2.16667	0	0	1	3.16667	0	0	888	0
1667	2	75	2	1	0.0833333	0	0	1	0.25	0	0	1	1.25	0	0	888	0
1668	2	75	1	1	11	0	0	0	8888	8888	8888	1	12.1667	0	0	888	0
1669	2	75	1	1	50	0	0	0	8888	8888	8888	0	8888	8888	8888	99	99
1670	2	75	2	1	2	0	0	1	2.16667	0	0	1	3.16667	0	0	888	0
1671	2	75	2	1	1	0	0	1	1.16667	0	0	1	2.16667	1	0	888	1
1672	2	75	2	1	19	0	0	1	19.1667	0	0	1	20.1667	1	0	888	1
1673	2	75	1	1	2	0	0	1	2.16667	0	0	1	3.16667	0	0	888	0
1674	2	75	1	1	2	0	0	0	8888	8888	8888	1	3.16667	0	0	888	0
1675	2	75	2	1	3	0	0	1	3.16667	0	0	1	4.16667	1	0	888	1
1676	2	75	2	1	80	0	0	1	80.1667	0	0	0	8888	8888	8888	99	99
1677	2	75	2	1	65	0	0	1	65.1667	0	0	1	66.1667	0	0	888	0
1678	2	75	1	1	0.5	0	1	1	0.666667	0	0	1	1.66667	0	0	888	0
1679	2	75	2	1	4	0	0	1	4.16667	0	0	1	5.16667	0	0	888	0
1680	2	75	2	1	1	0	0	0	8888	8888	8888	1	2.16667	0	0	888	0
1681	2	75	1	1	1.5	0	0	0	8888	8888	8888	1	2.66667	0	0	888	0
1682	2	75	1	1	20	0	0	0	8888	8888	8888	1	21.1667	0	0	888	0
1683	2	75	1	1	2	0	0	1	2.16667	0	0	1	3.16667	0	0	888	0
1684	2	75	1	1	18	0	0	1	18.1667	0	0	1	19.1667	0	0	888	0
1685	2	75	2	1	3	0	0	1	3.16667	1	0	1	4.16667	1	0	888	1
1686	2	75	2	1	24	0	0	1	24.1667	0	0	1	25.1667	0	0	888	0
1687	2	75	2	1	1.5	0	0	1	1.66667	0	0	1	2.66667	1	0	888	1
1688	2	75	1	1	21	0	0	1	21.1667	0	0	1	22.1667	1	0	888	1
1689	2	75	2	1	21	0	0	1	21.1667	0	0	1	22.1667	0	0	888	0
1690	2	75	1	1	2	0	0	1	2.16667	0	0	1	3.16667	0	0	888	0
1691	2	75	1	1	5	0	0	1	5.16667	0	0	0	8888	8888	8888	99	99
1692	2	75	2	1	4	0	0	1	4.16667	0	0	1	5.16667	0	0	888	0
1693	2	75	1	1	32	0	0	1	32.1667	0	0	1	33.1667	0	0	888	0
1694	2	75	2	1	20	0	0	1	20.1667	0	0	1	21.1667	0	0	888	0
1695	2	75	1	1	3	0	0	1	3.16667	0	0	1	4.16667	1	0	888	1
1696	2	75	2	1	4	0	0	1	4.16667	0	0	1	5.16667	1	0	888	1
1697	2	75	1	1	1.5	0	0	1	1.66667	0	0	1	2.66667	0	0	888	0
1698	2	75	2	1	2	0	0	1	2.16667	0	0	1	3.16667	0	0	888	0
1699	2	75	2	1	22	0	0	1	22.1667	0	0	0	8888	8888	8888	99	99
1700	2	75	1	1	8	1	0	1	8.16667	0	0	0	8888	8888	8888	99	99
1701	2	75	2	1	3	0	0	1	3.16667	0	0	1	4.16667	0	0	888	0
1702	2	75	1	1	3	0	0	1	3.16667	0	0	1	4.16667	0	0	888	0
1703	2	75	2	1	19	0	0	1	19.1667	0	0	0	8888	8888	8888	99	99
1704	2	75	2	1	1.41667	0	0	1	1.58333	0	0	1	2.58333	0	0	888	0
1705	2	75	2	1	19	0	0	1	19.1667	0	0	0	8888	8888	8888	99	99
1706	2	75	2	1	1.41667	0	0	1	1.58333	0	0	1	2.58333	0	0	888	0
1707	2	75	2	1	21	0	0	1	21.1667	0	0	1	22.1667	0	0	888	0
1708	2	75	1	1	1	0	0	1	1.16667	0	1	1	2.16667	0	0	888	0
1709	2	75	2	1	0.833333	1	0	1	1	0	0	1	2	1	0	0	888
1710	2	75	2	1	3	0	0	1	3.16667	0	0	1	4.16667	0	0	888	0
1711	2	75	1	1	3	0	0	1	3.16667	0	0	1	4.16667	0	0	888	0
1712	2	75	2	1	2	0	0	1	2.16667	0	0	1	3.16667	0	0	888	0
1713	2	75	2	1	24	0	0	1	24.1667	0	0	1	25.1667	0	0	888	0
1714	2	75	2	1	3	0	1	1	3.16667	1	0	1	4.16667	1	0	888	1
1715	2	75	1	1	12	0	0	1	12.1667	0	0	0	8888	8888	8888	99	99
1716	2	75	2	1	0.833333	0	0	1	1	0	0	1	2	0	0	888	0
1717	2	75	1	1	34	0	0	0	8888	8888	8888	0	8888	8888	8888	99	99
1718	2	75	1	1	22	0	0	0	8888	8888	8888	0	8888	8888	8888	99	99
1719	2	75	2	1	7	0	0	1	7.16667	0	0	1	8.16667	0	0	888	0
1720	2	75	2	1	28	0	0	1	28.1667	0	0	1	29.1667	0	0	888	0
1721	2	75	2	1	16	0	0	1	16.1667	0	0	0	8888	8888	8888	99	99
1722	2	75	2	1	4	0	0	1	4.16667	1	0	1	5.16667	1	0	888	1
1723	2	75	1	1	2	0	0	1	2.16667	1	0	0	8888	8888	8888	99	99
1724	2	75	2	1	3	0	0	1	3.16667	0	0	1	4.16667	0	0	888	0
1725	2	75	2	1	19	0	0	1	19.1667	0	0	1	20.1667	0	0	888	0
1726	2	75	2	1	0.916667	0	0	1	1.08333	0	0	1	2.08333	0	0	888	0
1727	2	75	1	1	23	0	0	0	8888	8888	8888	1	24.1667	0	0	888	0
1728	2	75	2	1	0.916667	0	0	1	1.08333	0	0	1	2.08333	0	0	888	0
1729	2	75	1	1	2	0	0	1	2.16667	0	0	1	3.16667	0	0	888	0
1730	2	75	2	0	8888	8888	8888	1	65	0	0	0	8888	8888	8888	88	88
1731	2	75	1	0	8888	8888	8888	1	1	0	0	1	2	0	0	88	88
1732	2	75	2	0	8888	8888	8888	1	18	0	0	0	8888	8888	8888	88	88
1733	2	75	2	0	8888	8888	8888	1	14	0	0	0	8888	8888	8888	88	88
1734	2	75	2	0	8888	8888	8888	1	18	0	0	0	8888	8888	8888	88	88
1735	2	75	1	0	8888	8888	8888	1	3	0	0	0	8888	8888	8888	88	88
1736	2	75	1	0	8888	8888	8888	1	1	0	0	0	8888	8888	8888	88	88
1737	2	75	2	1	30	0	0	0	8888	8888	8888	1	31.1667	1	0	888	1
1739	2	75	1	0	8888	8888	8888	0	8888	8888	8888	1	0.0833333	0	0	88	88
1740	2	75	1	0	8888	8888	8888	0	8888	8888	8888	1	0.166667	0	0	88	88
1741	2	75	1	0	8888	8888	8888	0	8888	8888	8888	1	8	0	0	88	88
1742	2	75	1	0	8888	8888	8888	0	8888	8888	8888	1	6	0	0	88	88
1743	2	75	2	0	8888	8888	8888	0	8888	8888	8888	1	16	0	0	88	88
1744	2	75	2	0	8888	8888	8888	0	8888	8888	8888	1	0.416667	0	0	88	88
1745	2	75	2	0	8888	8888	8888	0	8888	8888	8888	1	21	0	0	88	88
1746	2	75	1	0	8888	8888	8888	0	8888	8888	8888	1	0.416667	0	0	88	88
1747	2	75	2	0	8888	8888	8888	0	8888	8888	8888	1	1	0	0	88	88
1748	2	75	2	0	8888	8888	8888	0	8888	8888	8888	1	0.833333	0	0	88	88
1749	2	75	1	0	8888	8888	8888	0	8888	8888	8888	1	0.833333	0	0	88	88
1750	2	75	2	0	8888	8888	8888	0	8888	8888	8888	1	25	0	0	88	88
1751	2	75	2	0	8888	8888	8888	0	8888	8888	8888	1	26	0	0	88	88
1752	2	75	1	0	8888	8888	8888	0	8888	8888	8888	1	9999	0	0	88	88
1753	2	75	1	0	8888	8888	8888	0	8888	8888	8888	1	1.33333	0	0	88	88
1755	2	75	2	0	8888	8888	8888	0	8888	8888	8888	1	18	0	0	88	88
1756	2	75	2	0	8888	8888	8888	0	8888	8888	8888	1	65	0	0	88	88
1757	2	75	1	0	8888	8888	8888	0	8888	8888	8888	1	4	0	0	88	88
1758	2	75	2	0	8888	8888	8888	0	8888	8888	8888	1	0.666667	1	0	88	88
1759	2	75	2	0	8888	8888	8888	0	8888	8888	8888	1	0.333333	0	0	88	88
1760	2	75	2	0	8888	8888	8888	0	8888	8888	8888	1	50	0	0	88	88
1761	2	75	1	0	8888	8888	8888	0	8888	8888	8888	1	60	0	0	88	88
1762	2	75	2	0	8888	8888	8888	0	8888	8888	8888	1	40	0	0	88	88
1763	2	75	2	0	8888	8888	8888	0	8888	8888	8888	1	60	1	0	88	88
1764	2	75	2	0	8888	8888	8888	0	8888	8888	8888	1	0.166667	0	0	88	88
1765	2	75	2	0	8888	8888	8888	0	8888	8888	8888	1	0.5	0	0	88	88
1766	2	75	1	0	8888	8888	8888	0	8888	8888	8888	1	1	1	0	88	88
1769	2	74	1	1	31.4167	0	0	0	8888	8888	8888	1	32.5833	0	0	888	0
1770	2	74	2	1	30.4167	0	0	1	30.5833	0	0	1	31.5833	0	0	888	0
1774	2	74	2	1	4.41667	0	0	1	4.58333	0	0	1	5.58333	1	0	888	1
1775	2	74	2	1	48.4167	0	0	1	48.5833	0	0	0	8888	8888	8888	99	99
1776	2	74	1	1	21.4167	0	0	1	21.5833	0	0	1	22.5833	0	0	888	0
1777	2	74	1	1	33.4167	0	0	1	33.5833	1	0	1	34.5833	0	0	888	0
1778	2	74	2	1	28.4167	1	0	1	28.5833	1	0	1	29.5833	1	0	0	888
1779	2	74	2	1	8.08333	0	0	1	8.25	0	0	0	8888	8888	8888	99	99
1780	2	74	2	1	63.4167	0	0	1	63.5833	0	0	1	64.5833	0	0	888	0
1781	2	74	1	1	23.4167	0	0	1	23.5833	0	0	1	24.5833	0	0	888	0
1782	2	74	2	1	23.4167	0	0	1	23.5833	0	0	1	24.5833	0	0	888	0
1783	2	74	1	1	4.66667	0	0	1	4.83333	0	0	0	8888	8888	8888	99	99
1785	2	74	1	1	19.4167	0	0	0	8888	8888	8888	0	8888	8888	8888	99	99
1786	2	74	1	1	13.4167	0	0	0	8888	8888	8888	0	8888	8888	8888	99	99
1788	2	74	2	1	38.4167	0	0	1	38.5833	0	0	1	39.5833	0	0	888	0
1789	2	74	1	1	51.4167	0	0	0	8888	8888	8888	1	52.5833	0	0	888	0
1790	2	74	2	1	48.4167	0	0	1	48.5833	0	0	1	49.5833	1	0	888	1
1791	2	74	1	1	29.4167	0	0	1	29.5833	0	0	1	30.5833	0	0	888	0
1792	2	74	2	1	27.4167	0	0	1	27.5833	1	0	1	28.5833	0	0	888	0
1795	2	74	1	1	24.4167	0	0	1	24.5833	0	0	1	25.5833	1	0	888	1
1796	2	74	2	1	22.4167	0	0	1	22.5833	0	0	1	23.5833	0	0	888	0
1797	2	74	2	1	4.33333	0	0	1	4.5	1	0	1	5.5	0	0	888	0
1798	2	74	1	1	33.4167	0	0	0	8888	8888	8888	1	34.5833	0	0	888	0
1799	2	74	2	1	31.4167	0	0	1	31.5833	1	0	1	32.5833	0	0	888	0
1802	2	74	2	1	53.4167	0	0	1	53.5833	0	0	1	54.5833	0	0	888	0
1803	2	74	1	0	8888	8888	8888	0	8888	8888	8888	1	21.4167	0	0	88	88
1804	2	74	2	1	18.4167	0	0	1	18.5833	0	0	1	19.5833	0	0	888	0
1805	2	74	1	1	61.4167	0	0	1	61.5833	0	0	1	62.5833	0	0	888	0
1806	2	74	2	1	52.4167	0	0	1	52.5833	0	0	1	53.5833	0	0	888	0
1807	2	74	2	1	73.4167	0	0	1	73.5833	0	0	1	74.5833	0	0	888	0
1808	2	74	1	1	24.4167	0	0	1	24.5833	0	0	1	25.5833	0	0	888	0
1809	2	74	2	1	23.4167	0	0	1	23.5833	0	0	0	8888	8888	8888	99	99
1810	2	74	2	1	23.4167	0	0	0	8888	8888	8888	1	24.5833	0	0	888	0
1812	2	74	1	1	28.4167	0	0	1	28.5833	0	0	1	29.5833	0	0	888	0
1813	2	74	2	1	27.4167	0	0	1	27.5833	0	0	1	28.5833	0	0	888	0
1814	2	74	1	1	9	0	0	0	8888	8888	8888	0	8888	8888	8888	99	99
1816	2	74	1	1	29.4167	1	0	0	8888	8888	8888	0	8888	8888	8888	99	99
1817	2	74	2	1	28.4167	1	0	0	8888	8888	8888	1	29.5833	0	0	1	888
1819	2	74	2	0	8888	8888	8888	1	4.66667	1	0	1	5.66667	0	0	88	88
1820	2	74	1	1	58.4167	1	0	1	58.5833	1	0	1	59.5833	0	0	1	888
1821	2	74	2	0	8888	8888	8888	1	53.4167	1	0	1	54.4167	0	0	88	88
1822	2	74	1	1	50.4167	0	0	0	8888	8888	8888	0	8888	8888	8888	99	99
1823	2	74	2	1	48.4167	0	0	1	48.5833	0	0	1	49.5833	0	0	888	0
1824	2	74	2	1	68.4167	0	0	1	68.5833	0	0	0	8888	8888	8888	99	99
1825	2	74	2	1	21.4167	0	0	1	21.5833	0	0	1	22.5833	0	0	888	0
1826	2	74	1	1	19.4167	0	0	0	8888	8888	8888	0	8888	8888	8888	99	99
1827	2	74	2	1	14.4167	0	0	1	14.5833	0	0	0	8888	8888	8888	99	99
1829	2	74	1	1	31.4167	0	0	1	31.5833	0	0	1	32.5833	1	0	888	1
1830	2	74	2	1	30.4167	0	0	1	30.5833	0	0	1	31.5833	1	0	888	1
1831	2	74	1	0	8888	8888	8888	0	8888	8888	8888	1	10.4167	1	0	88	88
1832	2	74	2	0	8888	8888	8888	0	8888	8888	8888	1	8.5	1	0	88	88
1833	2	74	1	1	5.41667	0	0	1	5.58333	0	0	1	6.58333	1	0	888	1
1834	2	74	1	1	44.4167	0	0	1	44.5833	1	0	1	45.5833	0	0	888	0
1835	2	74	2	1	43.4167	0	0	1	43.5833	0	0	1	44.5833	1	0	888	1
1836	2	74	1	1	21.4167	0	0	1	21.5833	0	0	0	8888	8888	8888	99	99
1837	2	74	1	1	18.4167	0	0	0	8888	8888	8888	0	8888	8888	8888	99	99
1838	2	74	2	1	15.4167	0	0	1	15.5833	1	0	1	16.5833	1	0	888	1
1839	2	74	1	1	34.4167	0	0	1	34.5833	0	0	1	35.5833	0	0	888	0
1840	2	74	2	1	31.4167	0	0	1	31.5833	0	0	1	32.5833	0	0	888	0
1844	2	74	2	1	49.4167	0	0	1	49.5833	0	0	1	50.5833	0	0	888	0
1845	2	74	2	0	8888	8888	8888	0	8888	8888	8888	1	21.4167	0	0	88	88
1847	2	74	2	1	19.4167	0	0	1	19.5833	0	0	1	20.5833	0	0	888	0
1848	2	74	1	1	30.4167	0	0	1	30.5833	0	0	1	31.5833	0	0	888	0
1849	2	74	2	1	28.4167	0	0	1	28.5833	0	0	1	29.5833	1	0	888	1
1851	2	74	1	0	8888	8888	8888	1	6	0	0	0	8888	8888	8888	88	88
1852	2	74	1	1	35.4167	0	0	1	35.5833	0	0	1	36.5833	0	0	888	0
1853	2	74	2	1	33.4167	0	0	0	8888	8888	8888	0	8888	8888	8888	99	99
1854	2	74	2	0	8888	8888	8888	1	13.4167	1	0	0	8888	8888	8888	88	88
1855	2	74	1	1	4.66667	0	0	1	4.83333	0	0	1	5.83333	0	0	888	0
1856	2	74	1	1	19.4167	1	0	1	19.5833	1	0	1	20.5833	0	0	1	888
1857	2	74	1	1	29.4167	0	0	1	29.5833	0	0	1	30.5833	0	0	888	0
1858	2	74	2	1	28.4167	0	0	1	28.5833	0	0	1	29.5833	0	0	888	0
1860	2	74	2	0	8888	8888	8888	1	10.4167	0	0	0	8888	8888	8888	88	88
1861	2	74	2	0	8888	8888	8888	1	6.25	0	0	0	8888	8888	8888	88	88
1862	2	74	2	1	54.4167	0	0	1	54.5833	0	0	1	55.5833	0	0	888	0
1863	2	74	1	1	35.4167	0	0	1	35.5833	0	0	1	36.5833	0	0	888	0
1864	2	74	2	1	33.4167	0	0	1	33.5833	1	0	1	34.5833	0	0	888	0
1869	2	74	1	1	53.4167	0	0	1	53.5833	0	0	1	54.5833	0	0	888	0
1870	2	74	2	1	53.4167	0	0	1	53.5833	0	0	0	8888	8888	8888	99	99
1871	2	74	1	1	28.4167	0	0	1	28.5833	0	0	1	29.5833	0	0	888	0
1872	2	74	2	1	26.4167	0	0	1	26.5833	0	0	1	27.5833	0	0	888	0
1873	2	74	2	1	6.16667	0	0	1	6.33333	0	0	1	7.33333	0	0	888	0
1874	2	74	1	1	38.4167	0	0	1	38.5833	0	0	1	39.5833	0	0	888	0
1875	2	74	2	1	38.4167	0	0	1	38.5833	0	0	1	39.5833	0	0	888	0
1876	2	74	2	1	20.4167	0	0	0	8888	8888	8888	1	21.5833	0	0	888	0
1878	2	74	1	1	13.4167	0	0	1	13.5833	0	0	1	14.5833	0	0	888	0
1879	2	74	2	0	8888	8888	8888	0	8888	8888	8888	1	14.4167	0	0	88	88
1880	2	74	1	1	1.41667	0	0	1	1.58333	0	0	1	2.58333	0	0	888	0
1881	2	74	1	1	1.41667	0	0	1	1.58333	0	0	1	2.58333	1	0	888	1
1882	2	74	2	1	60	0	0	0	8888	8888	8888	0	8888	8888	8888	99	99
1883	2	74	2	1	3	0	0	1	3.16667	0	0	0	8888	8888	8888	99	99
1884	2	74	1	1	0.333333	0	0	1	0.5	0	0	1	1.5	0	0	888	0
1885	2	74	1	1	3	0	0	1	3.16667	0	0	1	4.16667	0	0	888	0
1886	2	74	1	1	5	0	0	1	5.16667	0	0	1	6.16667	0	0	888	0
1887	2	74	2	1	3	0	0	1	3.16667	0	0	1	4.16667	0	0	888	0
1888	2	74	1	1	20	0	0	0	8888	8888	8888	0	8888	8888	8888	99	99
1889	2	74	1	1	2	0	0	1	2.16667	0	0	1	3.16667	0	0	888	0
1890	2	74	2	1	3	0	0	1	3.16667	0	0	1	4.16667	0	0	888	0
1891	2	74	2	1	50	0	0	0	8888	8888	8888	1	51.1667	0	0	888	0
1892	2	74	1	1	3.5	0	0	1	3.66667	0	0	1	4.66667	0	0	888	0
1893	2	74	2	1	0.5	0	0	1	0.666667	0	0	1	1.66667	0	0	888	0
1894	2	74	1	1	1	1	0	0	8888	8888	8888	1	2.16667	0	0	1	888
1895	2	74	1	1	3	1	0	1	3.16667	1	0	0	8888	8888	8888	99	99
1896	2	74	2	0	8888	8888	8888	0	8888	8888	8888	1	21	0	0	88	88
1897	2	74	2	0	8888	8888	8888	0	8888	8888	8888	1	23	0	0	88	88
1898	2	74	1	0	8888	8888	8888	0	8888	8888	8888	1	0	0	0	88	88
1899	2	74	2	0	8888	8888	8888	0	8888	8888	8888	1	3.5	0	0	88	88
1900	2	53	1	1	63.4167	0	0	1	63.5833	1	0	1	64.5833	1	0	888	1
1901	2	53	2	1	58.4167	0	0	1	58.5833	0	0	1	59.5833	0	0	888	0
1902	2	53	1	1	25.4167	0	0	1	25.5833	0	0	1	26.5833	0	0	888	0
1903	2	53	1	1	58.4167	0	0	1	58.5833	1	0	1	59.5833	1	0	888	1
1904	2	53	1	1	24.4167	0	0	1	24.5833	0	0	1	25.5833	0	0	888	0
1905	2	53	2	0	8888	8888	8888	0	8888	8888	8888	1	19.4167	0	0	88	88
1906	2	53	1	1	65.4167	0	0	1	65.5833	0	0	1	66.5833	0	0	888	0
1907	2	53	2	1	58.4167	1	0	1	58.5833	0	0	1	59.5833	1	0	0	888
1908	2	53	2	1	40.4167	0	0	1	40.5833	0	0	1	41.5833	0	0	888	0
1909	2	53	2	1	19.4167	0	0	1	19.5833	0	0	1	20.5833	0	0	888	0
1910	2	53	2	1	14.4167	0	0	0	8888	8888	8888	0	8888	8888	8888	99	99
1911	2	53	1	1	35.4167	0	0	1	35.5833	0	0	1	36.5833	0	0	888	0
1912	2	53	2	1	32.4167	0	0	1	32.5833	0	0	1	33.5833	0	0	888	0
1913	2	53	1	1	9.41667	0	0	1	9.58333	0	0	1	10.5833	0	0	888	0
1914	2	53	2	1	58.4167	0	0	1	58.5833	1	0	1	59.5833	0	0	888	0
1915	2	53	1	1	36.4167	0	0	1	36.5833	0	0	1	37.5833	0	0	888	0
1916	2	53	1	1	26.4167	0	0	1	26.5833	0	0	1	27.5833	0	0	888	0
1917	2	53	1	1	40.4167	0	0	1	40.5833	0	0	1	41.5833	0	0	888	0
1918	2	53	1	1	8.5	0	0	1	8.66667	0	1	1	9.66667	0	0	888	0
1919	2	53	1	1	46.4167	0	0	1	46.5833	0	0	1	47.5833	0	0	888	0
1920	2	53	2	1	43.4167	0	0	1	43.5833	0	0	1	44.5833	0	0	888	0
1921	2	53	1	1	26.4167	0	0	1	26.5833	0	0	1	27.5833	0	0	888	0
1922	2	53	1	1	23.4167	0	0	1	23.5833	0	0	0	8888	8888	8888	99	99
1923	2	53	1	0	8888	8888	8888	1	21.4167	0	0	1	22.4167	0	0	88	88
1925	2	53	1	0	8888	8888	8888	1	8	0	0	1	9	0	0	88	88
1926	2	53	1	1	41.4167	0	0	1	41.5833	0	0	1	42.5833	0	0	888	0
1927	2	53	2	1	38.4167	0	0	1	38.5833	0	0	1	39.5833	1	0	888	1
1928	2	53	2	1	17.4167	0	0	1	17.5833	0	0	1	18.5833	1	0	888	1
1929	2	53	1	0	8888	8888	8888	0	8888	8888	8888	1	16.4167	1	1	88	88
1930	2	53	1	1	9.41667	0	0	1	9.58333	0	0	1	10.5833	1	0	888	1
1931	2	53	2	1	4.08333	0	0	1	4.25	0	0	1	5.25	1	0	888	1
1932	2	53	1	1	73.4167	0	0	1	73.5833	0	0	1	74.5833	0	0	888	0
1933	2	53	2	1	69.4167	0	0	1	69.5833	0	0	1	70.5833	0	0	888	0
1934	2	53	1	1	35.4167	0	0	1	35.5833	0	0	1	36.5833	0	0	888	0
1935	2	53	2	1	31.4167	0	0	1	31.5833	0	0	1	32.5833	0	0	888	0
1936	2	53	1	1	7.41667	0	0	1	7.58333	0	0	1	8.58333	0	0	888	0
1937	2	53	1	1	63.4167	0	0	1	63.5833	0	0	1	64.5833	0	0	888	0
1938	2	53	2	1	61.4167	0	0	1	61.5833	0	0	1	62.5833	0	0	888	0
1939	2	53	2	1	25.4167	0	0	1	25.5833	0	0	0	8888	8888	8888	99	99
1940	2	53	1	1	22.4167	0	0	1	22.5833	0	0	1	23.5833	0	0	888	0
1941	2	53	1	1	63.4167	0	0	1	63.5833	0	0	1	64.5833	0	0	888	0
1942	2	53	2	1	60.4167	0	0	1	60.5833	0	0	1	61.5833	0	0	888	0
1943	2	53	1	1	31.4167	0	0	1	31.5833	0	0	1	32.5833	0	0	888	0
1944	2	53	1	1	29.4167	0	0	1	29.5833	0	0	1	30.5833	0	0	888	0
1945	2	53	2	1	26.4167	0	0	1	26.5833	0	0	1	27.5833	0	0	888	0
1946	2	53	2	1	7.16667	0	0	1	7.33333	0	0	1	8.33333	0	0	888	0
1947	2	53	1	1	5.25	0	0	1	5.41667	0	0	1	6.41667	0	0	888	0
1948	2	53	1	1	63.4167	0	0	1	63.5833	0	0	1	64.5833	0	0	888	0
1949	2	53	2	1	61.4167	0	0	1	61.5833	0	0	1	62.5833	0	0	888	0
1950	2	53	2	1	78.4167	0	0	1	78.5833	0	0	1	79.5833	0	0	888	0
1951	2	53	2	1	79.4167	0	0	1	79.5833	0	0	1	80.5833	0	0	888	0
1952	2	53	1	1	30.4167	0	0	1	30.5833	0	0	1	31.5833	0	0	888	0
1953	2	53	2	1	28.4167	0	0	1	28.5833	0	0	1	29.5833	0	0	888	0
1954	2	53	1	1	6.33333	0	0	1	6.5	0	0	1	7.5	0	0	888	0
1955	2	53	2	1	4.5	0	0	1	4.66667	0	0	1	5.66667	0	0	888	0
1956	2	53	1	1	27.4167	0	0	1	27.5833	0	0	1	28.5833	0	0	888	0
1958	2	53	1	1	23.4167	0	0	1	23.5833	0	0	1	24.5833	0	0	888	0
1959	2	53	1	1	73.4167	0	0	1	73.5833	0	0	1	74.5833	0	0	888	0
1961	2	53	2	1	28.4167	0	0	1	28.5833	0	0	1	29.5833	0	0	888	0
1965	2	53	1	1	51.4167	0	0	1	51.5833	0	0	1	52.5833	0	0	888	0
1966	2	53	2	1	49.4167	0	0	1	49.5833	0	0	1	50.5833	0	0	888	0
1969	2	53	1	1	53.4167	0	0	1	53.5833	0	0	0	8888	8888	8888	99	99
1970	2	53	2	1	51.4167	0	0	1	51.5833	0	0	1	52.5833	0	0	888	0
1971	2	53	2	1	75.4167	0	0	1	75.5833	0	0	1	76.5833	0	0	888	0
1972	2	53	1	1	41.4167	0	0	1	41.5833	0	0	1	42.5833	0	0	888	0
1973	2	53	1	1	68.4167	0	0	1	68.5833	0	0	1	69.5833	0	0	888	0
1974	2	53	2	1	33.4167	0	0	1	33.5833	0	0	1	34.5833	0	0	888	0
1975	2	53	2	1	31.4167	0	0	1	31.5833	0	0	1	32.5833	1	0	888	1
1976	2	53	1	1	16.4167	0	0	1	16.5833	0	0	1	17.5833	0	0	888	0
1978	2	53	1	0	8888	8888	8888	0	8888	8888	8888	1	10.4167	1	0	88	88
1979	2	53	2	1	43.4167	0	0	1	43.5833	0	0	1	44.5833	1	0	888	1
1980	2	53	1	0	8888	8888	8888	0	8888	8888	8888	1	22.4167	0	0	88	88
1981	2	53	2	1	20.4167	0	0	1	20.5833	0	0	0	8888	8888	8888	99	99
1982	2	53	1	0	8888	8888	8888	1	18.4167	0	0	0	8888	8888	8888	88	88
1983	2	53	2	1	13.4167	0	0	1	13.5833	0	0	1	14.5833	0	0	888	0
1985	2	53	1	0	8888	8888	8888	1	12.4167	0	0	0	8888	8888	8888	88	88
1986	2	53	1	1	68.4167	0	0	1	68.5833	0	0	1	69.5833	0	0	888	0
1987	2	53	2	1	66.4167	0	0	1	66.5833	0	0	1	67.5833	0	0	888	0
1988	2	53	1	1	76.4167	0	0	1	76.5833	0	0	1	77.5833	0	0	888	0
1990	2	53	1	1	49.4167	0	0	1	49.5833	0	0	1	50.5833	0	0	888	0
1991	2	53	2	1	48.4167	0	0	1	48.5833	0	0	1	49.5833	0	0	888	0
1992	2	53	2	1	19.4167	0	0	1	19.5833	0	0	1	20.5833	0	0	888	0
1993	2	53	1	1	18.4167	0	0	1	18.5833	0	0	1	19.5833	1	0	888	1
1995	2	53	1	1	48.4167	1	0	1	48.5833	1	0	1	49.5833	0	0	1	888
1996	2	53	1	1	29.4167	0	0	1	29.5833	0	0	1	30.5833	0	0	888	0
1997	2	53	2	1	27.4167	0	0	1	27.5833	0	0	0	8888	8888	8888	99	99
1998	2	53	1	1	7.25	0	0	1	7.41667	1	0	1	8.41667	0	0	888	0
1999	2	53	1	1	4.25	0	0	1	4.41667	0	0	1	5.41667	0	0	888	0
2000	2	53	1	0	8888	8888	8888	0	8888	8888	8888	1	23.4167	0	0	88	88
2001	2	53	2	1	26.4167	0	0	1	26.5833	0	0	1	27.5833	0	0	888	0
2002	2	53	2	1	20.4167	0	0	1	20.5833	0	0	0	8888	8888	8888	99	99
2003	2	53	1	1	15.4167	0	0	1	15.5833	0	0	1	16.5833	0	0	888	0
2005	2	53	1	1	3	1	0	1	3.16667	1	0	1	4.16667	0	0	1	888
2008	2	53	2	1	42.4167	0	0	1	42.5833	0	0	1	43.5833	0	0	888	0
2009	2	53	2	1	16.4167	0	0	1	16.5833	0	0	0	8888	8888	8888	99	99
2011	2	53	1	0	8888	8888	8888	1	12.4167	0	0	1	13.4167	0	0	88	88
2012	2	53	1	1	53.4167	0	0	1	53.5833	0	0	1	54.5833	1	0	888	1
2013	2	53	2	1	51.4167	0	0	1	51.5833	0	0	1	52.5833	0	0	888	0
2016	2	53	2	1	13.4167	1	0	0	8888	8888	8888	0	8888	8888	8888	99	99
2017	2	53	1	1	75.4167	0	0	1	75.5833	0	0	1	76.5833	0	0	888	0
2018	2	53	2	1	71.4167	0	0	0	8888	8888	8888	0	8888	8888	8888	99	99
2019	2	53	1	1	39.4167	0	0	0	8888	8888	8888	1	40.5833	0	0	888	0
2020	2	53	2	1	48.4167	0	0	1	48.5833	0	0	1	49.5833	1	0	888	1
2021	2	53	1	1	35.4167	0	0	1	35.5833	0	0	1	36.5833	0	0	888	0
2022	2	53	2	1	31.4167	0	0	1	31.5833	0	0	1	32.5833	0	0	888	0
2023	2	53	2	1	8	0	0	1	8.16667	1	0	1	9.16667	1	0	888	1
2024	2	53	1	1	68.4167	0	0	1	68.5833	0	0	1	69.5833	0	0	888	0
2025	2	53	2	1	66.4167	0	0	1	66.5833	0	0	1	67.5833	0	0	888	0
2026	2	53	1	1	31.4167	0	0	1	31.5833	0	0	1	32.5833	0	0	888	0
2027	2	53	2	1	28.4167	0	0	0	8888	8888	8888	1	29.5833	0	0	888	0
2028	2	53	1	1	4.16667	0	0	1	4.33333	0	0	1	5.33333	0	0	888	0
2029	2	53	1	1	28.4167	0	0	0	8888	8888	8888	1	29.5833	0	0	888	0
2030	2	53	1	1	26.4167	0	0	1	26.5833	0	0	1	27.5833	0	0	888	0
2031	2	53	2	1	53.4167	0	0	1	53.5833	0	0	1	54.5833	0	0	888	0
2032	2	53	1	1	45.4167	0	0	0	8888	8888	8888	1	46.5833	0	0	888	0
2033	2	53	2	1	43.4167	0	0	1	43.5833	0	0	1	44.5833	0	0	888	0
2034	2	53	1	1	17.4167	0	0	1	17.5833	0	0	1	18.5833	0	0	888	0
2036	2	53	1	0	8888	8888	8888	1	41.4167	0	0	1	42.4167	0	0	88	88
2037	2	53	2	1	38.4167	0	0	1	38.5833	0	0	1	39.5833	0	0	888	0
2040	2	53	2	1	33.4167	1	0	0	8888	8888	8888	0	8888	8888	8888	99	99
2041	2	53	2	1	31.4167	1	0	1	31.5833	1	0	0	8888	8888	8888	99	99
2042	2	53	1	1	48.4167	0	0	1	48.5833	0	0	0	8888	8888	8888	99	99
2043	2	53	2	1	46.4167	0	0	1	46.5833	0	0	1	47.5833	0	0	888	0
2044	2	53	2	1	23.4167	0	0	1	23.5833	0	0	0	8888	8888	8888	99	99
2045	2	53	2	1	18.4167	0	0	1	18.5833	0	0	1	19.5833	0	0	888	0
2046	2	53	2	1	14.4167	0	0	1	14.5833	0	0	1	15.5833	0	0	888	0
2047	2	53	2	1	3	0	0	1	3.16667	0	0	1	4.16667	0	0	888	0
2048	2	53	1	1	20.4167	0	0	1	20.5833	0	0	0	8888	8888	8888	99	99
2049	2	53	1	1	58.4167	0	0	1	58.5833	0	0	1	59.5833	0	0	888	0
2050	2	53	2	1	56.4167	0	0	1	56.5833	0	0	1	57.5833	1	0	888	1
2051	2	53	2	1	22.4167	0	0	1	22.5833	0	0	1	23.5833	0	0	888	0
2053	2	53	1	1	45.4167	0	0	1	45.5833	0	0	1	46.5833	0	0	888	0
2054	2	53	2	1	43.4167	0	0	1	43.5833	0	0	1	44.5833	0	0	888	0
2055	2	53	1	1	20.4167	0	0	1	20.5833	0	0	1	21.5833	0	0	888	0
2058	2	53	1	1	27.4167	0	0	1	27.5833	0	0	1	28.5833	0	0	888	0
2059	2	53	1	0	8888	8888	8888	0	8888	8888	8888	1	23.4167	0	0	88	88
2061	2	53	1	1	36.4167	1	0	1	36.5833	0	0	1	37.5833	0	0	1	888
2062	2	53	2	1	34.4167	1	0	1	34.5833	0	0	1	35.5833	0	0	1	888
2064	2	53	2	1	7.66667	0	0	1	7.83333	0	1	1	8.83333	0	0	888	0
2065	2	53	2	1	3.5	0	0	1	3.66667	0	0	1	4.66667	0	0	888	0
2066	2	53	1	1	78.4167	0	0	1	78.5833	0	0	1	79.5833	0	0	888	0
2067	2	53	2	1	73.4167	0	0	1	73.5833	0	0	1	74.5833	0	0	888	0
2068	2	53	1	1	43.4167	0	0	1	43.5833	0	0	0	8888	8888	8888	99	99
2069	2	53	1	1	74.4167	0	0	1	74.5833	0	0	1	75.5833	0	0	888	0
2070	2	53	2	1	72.4167	0	0	1	72.5833	0	0	1	73.5833	0	0	888	0
2071	2	53	1	1	49.4167	0	0	1	49.5833	0	0	1	50.5833	0	0	888	0
2072	2	53	2	1	47.4167	0	0	1	47.5833	0	0	1	48.5833	0	0	888	0
2073	2	53	1	0	8888	8888	8888	1	21.4167	1	0	1	22.4167	0	0	88	88
2074	2	53	2	1	23.4167	0	0	1	23.5833	0	0	1	24.5833	0	0	888	0
2075	2	53	1	1	20.4167	0	0	1	20.5833	1	0	1	21.5833	0	0	888	0
2077	2	53	1	1	55.4167	0	0	1	55.5833	0	0	1	56.5833	0	0	888	0
2078	2	53	2	1	51.4167	0	0	1	51.5833	0	0	1	52.5833	0	0	888	0
2079	2	53	2	1	24.4167	0	0	1	24.5833	0	0	1	25.5833	0	0	888	0
2080	2	53	1	1	22.4167	0	0	1	22.5833	0	0	1	23.5833	0	0	888	0
2081	2	53	2	1	48.4167	0	0	1	48.5833	0	0	1	49.5833	0	0	888	0
2082	2	53	1	1	19.4167	0	0	1	19.5833	0	0	1	20.5833	0	0	888	0
2083	2	53	2	1	21.4167	0	0	0	8888	8888	8888	1	22.5833	0	0	888	0
2084	2	53	2	0	8888	8888	8888	0	8888	8888	8888	1	17.4167	0	0	88	88
2085	2	53	1	1	68.4167	0	0	1	68.5833	0	0	1	69.5833	0	0	888	0
2086	2	53	2	1	66.4167	0	0	1	66.5833	0	0	1	67.5833	0	0	888	0
2088	2	53	1	1	25.4167	0	0	1	25.5833	0	0	1	26.5833	0	0	888	0
2090	2	53	1	1	58.4167	0	0	1	58.5833	0	0	1	59.5833	0	0	888	0
2091	2	53	2	1	56.4167	0	0	1	56.5833	0	0	1	57.5833	0	0	888	0
2092	2	53	1	1	27.4167	0	0	1	27.5833	0	0	1	28.5833	0	0	888	0
2093	2	53	1	1	24.4167	0	0	1	24.5833	0	0	1	25.5833	0	0	888	0
2094	2	53	2	1	20.4167	0	0	1	20.5833	0	0	1	21.5833	0	0	888	0
2095	2	53	1	1	39.4167	0	0	1	39.5833	0	0	1	40.5833	0	0	888	0
2096	2	53	2	1	35.4167	0	0	1	35.5833	0	0	1	36.5833	0	0	888	0
2098	2	53	2	1	58.4167	0	0	1	58.5833	0	0	1	59.5833	0	0	888	0
2099	2	53	1	1	40.4167	0	0	0	8888	8888	8888	1	41.5833	0	0	888	0
2100	2	53	2	1	35.4167	0	0	1	35.5833	0	0	1	36.5833	1	0	888	1
2103	2	53	1	1	11.4167	0	0	0	8888	8888	8888	1	12.5833	0	0	888	0
2105	2	53	1	1	43.4167	0	0	0	8888	8888	8888	1	44.5833	0	0	888	0
2106	2	53	2	1	41.4167	1	0	1	41.5833	1	0	1	42.5833	1	0	0	888
2107	2	53	1	1	21.4167	0	0	1	21.5833	0	0	0	8888	8888	8888	99	99
2108	2	53	2	1	19.4167	0	0	0	8888	8888	8888	0	8888	8888	8888	99	99
2109	2	53	2	1	16.4167	0	0	1	16.5833	0	0	1	17.5833	0	0	888	0
2110	2	53	1	1	55.4167	0	0	1	55.5833	1	0	1	56.5833	0	0	888	0
2111	2	53	2	1	51.4167	0	0	1	51.5833	0	0	1	52.5833	0	0	888	0
2113	2	53	1	1	47.4167	0	0	1	47.5833	0	0	1	48.5833	0	0	888	0
2114	2	53	2	1	45.4167	1	0	0	8888	8888	8888	1	46.5833	1	0	0	888
2115	2	53	1	1	21.4167	0	0	1	21.5833	0	0	0	8888	8888	8888	99	99
2116	2	53	1	1	17.4167	0	0	0	8888	8888	8888	1	18.5833	0	0	888	0
2117	2	53	2	0	8888	8888	8888	0	8888	8888	8888	1	15.4167	0	0	88	88
2118	2	53	1	1	39.4167	0	0	1	39.5833	0	0	1	40.5833	0	0	888	0
2119	2	53	2	1	37.4167	0	0	1	37.5833	0	0	1	38.5833	0	0	888	0
2120	2	53	1	0	8888	8888	8888	0	8888	8888	8888	1	13.4167	0	0	88	88
2121	2	53	1	0	8888	8888	8888	0	8888	8888	8888	1	10.4167	0	0	88	88
2122	2	53	2	1	7.41667	0	0	1	7.58333	0	1	1	8.58333	0	0	888	0
2123	2	53	2	1	68.4167	0	0	0	8888	8888	8888	1	69.5833	0	0	888	0
2124	2	53	1	1	35.4167	0	0	0	8888	8888	8888	1	36.5833	0	0	888	0
2125	2	53	1	1	36.4167	0	0	0	8888	8888	8888	1	37.5833	0	0	888	0
2126	2	53	2	1	33.4167	0	0	0	8888	8888	8888	1	34.5833	1	0	888	1
2128	2	53	1	1	8.66667	0	0	1	8.83333	0	0	1	9.83333	0	0	888	0
2129	2	53	1	1	6.33333	0	0	1	6.5	0	1	1	7.5	0	0	888	0
2130	2	53	1	1	46.4167	0	0	1	46.5833	0	0	1	47.5833	0	0	888	0
2131	2	53	2	1	43.4167	0	0	1	43.5833	0	0	0	8888	8888	8888	99	99
2132	2	53	1	0	8888	8888	8888	1	21.4167	0	0	1	22.4167	0	0	88	88
2133	2	53	2	1	18.4167	0	0	1	18.5833	0	0	1	19.5833	0	0	888	0
2136	2	53	1	1	9.41667	0	0	1	9.58333	1	0	0	8888	8888	8888	99	99
2137	2	53	1	1	43.4167	1	0	1	43.5833	1	0	1	44.5833	0	0	1	888
2138	2	53	2	1	41.4167	0	0	1	41.5833	0	0	1	42.5833	0	0	888	0
2139	2	53	1	1	18.4167	0	0	0	8888	8888	8888	0	8888	8888	8888	99	99
2140	2	53	1	0	8888	8888	8888	0	8888	8888	8888	1	15.4167	0	0	88	88
2142	2	53	2	1	70.4167	0	0	0	8888	8888	8888	1	71.5833	0	0	888	0
2143	2	53	1	1	39.4167	0	0	1	39.5833	0	0	1	40.5833	1	1	888	1
2144	2	53	2	1	35.4167	0	0	1	35.5833	0	0	1	36.5833	0	0	888	0
2145	2	53	1	1	63.4167	0	0	1	63.5833	0	0	1	64.5833	0	0	888	0
2146	2	53	2	1	61.4167	0	0	1	61.5833	0	0	1	62.5833	0	0	888	0
2147	2	53	1	1	29.4167	0	0	1	29.5833	0	0	1	30.5833	0	0	888	0
2148	2	53	2	1	27.4167	0	0	1	27.5833	0	0	1	28.5833	0	0	888	0
2149	2	53	1	1	25.4167	0	0	1	25.5833	0	0	1	26.5833	0	0	888	0
2150	2	53	1	1	45.4167	0	0	1	45.5833	0	0	1	46.5833	1	0	888	1
2151	2	53	2	0	8888	8888	8888	1	43.4167	0	0	1	44.4167	0	0	88	88
2152	2	53	2	1	16.4167	0	0	1	16.5833	0	0	1	17.5833	0	0	888	0
2153	2	53	2	1	9.41667	0	0	1	9.58333	1	0	1	10.5833	0	0	888	0
2155	2	53	2	1	60.4167	0	0	1	60.5833	0	0	1	61.5833	1	0	888	1
2156	2	53	1	1	27.4167	0	0	1	27.5833	0	0	1	28.5833	0	0	888	0
2158	2	53	2	1	10.4167	0	0	1	10.5833	0	0	1	11.5833	1	0	888	1
2159	2	53	2	1	8	0	0	1	8.16667	0	0	1	9.16667	1	1	888	1
2160	2	53	1	1	5	0	0	1	5.16667	0	0	1	6.16667	0	0	888	0
2161	2	53	1	1	58.4167	0	0	1	58.5833	0	0	1	59.5833	0	0	888	0
2162	2	53	2	1	56.4167	0	0	1	56.5833	0	0	1	57.5833	1	0	888	1
2163	2	53	1	0	8888	8888	8888	1	27.4167	0	0	0	8888	8888	8888	88	88
2164	2	53	1	1	19.4167	0	0	1	19.5833	0	0	1	20.5833	1	0	888	1
2165	2	53	2	1	18.4167	0	0	1	18.5833	0	0	1	19.5833	0	0	888	0
2166	2	53	1	1	48.4167	0	0	1	48.5833	1	0	1	49.5833	0	0	888	0
2167	2	53	2	0	8888	8888	8888	1	45.4167	1	0	1	46.4167	0	0	88	88
2169	2	53	2	1	20.4167	0	0	1	20.5833	0	0	0	8888	8888	8888	99	99
2170	2	53	2	1	19.4167	0	0	1	19.5833	0	0	1	20.5833	0	0	888	0
2171	2	53	2	1	17.4167	0	0	1	17.5833	0	0	0	8888	8888	8888	99	99
2172	2	53	2	0	8888	8888	8888	0	8888	8888	8888	1	13.4167	0	0	88	88
2173	2	53	1	0	8888	8888	8888	1	45.4167	0	0	1	46.4167	0	0	88	88
2174	2	53	2	0	8888	8888	8888	1	45.4167	0	0	1	46.4167	0	0	88	88
2175	2	53	1	1	72.4167	0	0	1	72.5833	0	0	0	8888	8888	8888	99	99
2176	2	53	1	0	8888	8888	8888	1	40.4167	0	0	1	41.4167	0	0	88	88
2177	2	53	2	0	8888	8888	8888	1	38.4167	0	0	1	39.4167	0	0	88	88
2178	2	53	1	1	17.4167	1	0	0	8888	8888	8888	0	8888	8888	8888	99	99
2181	2	53	2	1	8.66667	0	0	1	8.83333	0	0	1	9.83333	0	0	888	0
2182	2	53	1	1	5.08333	0	0	1	5.25	0	0	1	6.25	1	0	888	1
2183	2	53	1	1	49.4167	0	0	1	49.5833	0	0	1	50.5833	0	0	888	0
2184	2	53	2	1	46.4167	0	0	1	46.5833	0	0	1	47.5833	0	0	888	0
2186	2	53	1	1	21.4167	1	0	0	8888	8888	8888	0	8888	8888	8888	99	99
2187	2	53	1	1	47.4167	0	0	1	47.5833	0	0	1	48.5833	0	0	888	0
2188	2	53	2	1	46.4167	0	0	1	46.5833	0	0	1	47.5833	0	0	888	0
2190	2	53	1	0	8888	8888	8888	0	8888	8888	8888	1	20.4167	0	1	88	88
2191	2	53	2	0	8888	8888	8888	0	8888	8888	8888	1	17.4167	0	0	88	88
2193	2	53	1	0	8888	8888	8888	0	8888	8888	8888	1	12.4167	0	0	88	88
2194	2	53	1	0	8888	8888	8888	1	37.4167	0	0	1	38.4167	0	0	88	88
2195	2	53	2	1	33.4167	0	0	1	33.5833	0	0	1	34.5833	0	0	888	0
2196	2	53	2	1	16.4167	0	0	0	8888	8888	8888	1	17.5833	0	0	888	0
2198	2	53	2	1	9.41667	0	0	1	9.58333	0	0	1	10.5833	0	0	888	0
2199	2	53	1	1	53.4167	0	0	1	53.5833	1	0	1	54.5833	1	0	888	1
2200	2	53	2	1	52.4167	0	0	1	52.5833	0	0	1	53.5833	0	0	888	0
2201	2	53	1	0	8888	8888	8888	1	25.4167	0	0	1	26.4167	0	0	88	88
2203	2	53	2	1	17.4167	0	0	1	17.5833	0	0	0	8888	8888	8888	99	99
2204	2	53	2	1	14.4167	0	0	1	14.5833	0	0	1	15.5833	1	0	888	1
2205	2	53	1	0	8888	8888	8888	1	11.4167	0	0	1	12.4167	0	0	88	88
2206	2	53	1	1	63.4167	0	0	1	63.5833	0	0	1	64.5833	0	0	888	0
2207	2	53	2	1	61.4167	0	0	1	61.5833	0	0	1	62.5833	0	0	888	0
2208	2	53	1	1	28.4167	0	0	1	28.5833	0	0	1	29.5833	0	0	888	0
2210	2	53	2	1	20.4167	0	0	1	20.5833	0	0	1	21.5833	0	0	888	0
2211	2	53	1	1	45.4167	0	0	1	45.5833	0	0	1	46.5833	0	0	888	0
2212	2	53	2	1	43.4167	0	0	1	43.5833	0	0	1	44.5833	0	0	888	0
2215	2	53	2	1	18.4167	0	0	0	8888	8888	8888	0	8888	8888	8888	99	99
2216	2	53	2	0	8888	8888	8888	1	16.4167	0	0	0	8888	8888	8888	88	88
2218	2	53	1	1	48.4167	0	0	1	48.5833	1	0	1	49.5833	0	0	888	0
2219	2	53	2	1	46.4167	0	0	1	46.5833	0	0	1	47.5833	0	0	888	0
2220	2	53	2	1	5.08333	0	0	1	5.25	0	0	1	6.25	0	0	888	0
2221	2	53	1	0	8888	8888	8888	1	75.4167	0	0	1	76.4167	1	0	88	88
2224	2	53	1	0	8888	8888	8888	1	40.4167	0	0	1	41.4167	0	0	88	88
2225	2	53	2	1	38.4167	0	0	1	38.5833	0	0	1	39.5833	0	0	888	0
2226	2	53	1	0	8888	8888	8888	1	17.4167	0	0	1	18.4167	0	0	88	88
2229	2	53	1	0	8888	8888	8888	1	65.4167	0	0	0	8888	8888	8888	88	88
2230	2	53	2	0	8888	8888	8888	1	63.4167	1	0	1	64.4167	0	0	88	88
2231	2	53	1	1	43.4167	0	0	1	43.5833	0	0	1	44.5833	0	0	888	0
2232	2	53	2	1	42.4167	0	0	1	42.5833	0	0	1	43.5833	0	0	888	0
2233	2	53	2	1	18.4167	0	0	1	18.5833	0	0	0	8888	8888	8888	99	99
2236	2	53	1	1	33.4167	0	0	1	33.5833	0	0	1	34.5833	0	0	888	0
2238	2	53	1	1	4.66667	0	0	1	4.83333	0	0	1	5.83333	0	0	888	0
2239	2	53	1	1	29.4167	0	0	0	8888	8888	8888	0	8888	8888	8888	99	99
2240	2	53	1	1	58.4167	0	0	1	58.5833	0	0	1	59.5833	0	0	888	0
2241	2	53	2	1	57.4167	0	0	1	57.5833	0	0	1	58.5833	0	0	888	0
2242	2	53	1	1	27.4167	0	0	1	27.5833	0	0	1	28.5833	0	0	888	0
2243	2	53	2	1	22.4167	0	0	1	22.5833	0	0	0	8888	8888	8888	99	99
2244	2	53	1	1	58.4167	0	0	1	58.5833	0	0	1	59.5833	0	0	888	0
2245	2	53	2	1	57.4167	0	0	1	57.5833	0	0	1	58.5833	0	0	888	0
2246	2	53	2	0	8888	8888	8888	0	8888	8888	8888	1	27.4167	0	0	88	88
2247	2	53	2	1	23.4167	0	0	1	23.5833	0	0	0	8888	8888	8888	99	99
2248	2	53	1	1	47.4167	0	0	1	47.5833	0	0	1	48.5833	0	0	888	0
2249	2	53	2	1	46.4167	0	0	1	46.5833	0	0	1	47.5833	0	0	888	0
2250	2	53	2	0	8888	8888	8888	1	19.4167	0	0	1	20.4167	0	0	88	88
2251	2	53	1	1	17.4167	0	0	1	17.5833	0	0	1	18.5833	0	0	888	0
2253	2	53	1	1	45.4167	0	0	1	45.5833	0	0	0	8888	8888	8888	99	99
2254	2	53	2	1	43.4167	0	0	1	43.5833	0	0	0	8888	8888	8888	99	99
2256	2	53	2	1	18.4167	0	0	1	18.5833	0	0	0	8888	8888	8888	99	99
2257	2	53	1	0	8888	8888	8888	1	17.4167	0	0	0	8888	8888	8888	88	88
2258	2	53	1	1	40.4167	0	0	1	40.5833	0	0	1	41.5833	0	0	888	0
2259	2	53	2	1	38.4167	1	0	1	38.5833	1	0	1	39.5833	0	0	1	888
2260	2	53	1	0	8888	8888	8888	0	8888	8888	8888	1	19.4167	0	0	88	88
2262	2	53	1	0	8888	8888	8888	0	8888	8888	8888	1	11.4167	0	0	88	88
2263	2	53	2	1	78.4167	0	0	1	78.5833	0	0	1	79.5833	0	0	888	0
2265	2	53	1	1	16.4167	0	0	1	16.5833	0	0	0	8888	8888	8888	99	99
2268	2	53	2	1	43.4167	0	0	1	43.5833	0	0	1	44.5833	0	0	888	0
2269	2	53	2	1	22.4167	0	0	1	22.5833	0	0	1	23.5833	0	0	888	0
2270	2	53	1	1	20.4167	0	0	1	20.5833	0	0	1	21.5833	0	0	888	0
2272	2	53	1	0	8888	8888	8888	1	35.4167	0	0	1	36.4167	0	0	88	88
2273	2	53	2	1	33.4167	0	0	1	33.5833	0	0	1	34.5833	0	0	888	0
2274	2	53	1	0	8888	8888	8888	1	9.41667	0	0	1	10.4167	0	0	88	88
2275	2	53	2	1	4.66667	0	0	1	4.83333	0	0	1	5.83333	0	0	888	0
2276	2	53	2	0	8888	8888	8888	0	8888	8888	8888	1	27.4167	0	0	88	88
2277	2	53	1	1	43.4167	0	0	1	43.5833	0	0	0	8888	8888	8888	99	99
2278	2	53	2	1	41.4167	0	0	1	41.5833	0	0	0	8888	8888	8888	99	99
2279	2	53	1	1	20.4167	0	0	1	20.5833	0	0	1	21.5833	0	0	888	0
2280	2	53	2	1	18.4167	0	0	1	18.5833	0	0	1	19.5833	0	0	888	0
2281	2	53	2	1	17.4167	0	0	1	17.5833	0	0	1	18.5833	0	0	888	0
2283	2	53	1	1	73.4167	0	0	1	73.5833	0	0	1	74.5833	0	0	888	0
2284	2	53	2	1	72.4167	0	0	1	72.5833	0	0	1	73.5833	0	0	888	0
2285	2	53	1	1	46.4167	0	0	1	46.5833	0	0	1	47.5833	0	0	888	0
2286	2	53	2	1	43.4167	0	0	1	43.5833	0	0	1	44.5833	0	0	888	0
2288	2	53	2	0	8888	8888	8888	0	8888	8888	8888	1	19.4167	0	0	88	88
2289	2	53	1	0	8888	8888	8888	1	17.4167	0	0	1	18.4167	0	0	88	88
2290	2	53	1	1	63.4167	0	0	1	63.5833	0	0	1	64.5833	0	0	888	0
2291	2	53	1	1	27.4167	0	0	1	27.5833	0	0	1	28.5833	0	0	888	0
2292	2	53	2	1	26.4167	0	0	1	26.5833	0	0	1	27.5833	0	0	888	0
2293	2	53	1	1	4.5	0	0	1	4.66667	1	0	0	8888	8888	8888	99	99
2295	2	53	1	1	52.4167	0	0	1	52.5833	0	0	1	53.5833	0	0	888	0
2296	2	53	2	1	51.4167	0	0	1	51.5833	0	0	1	52.5833	0	0	888	0
2297	2	53	1	1	27.4167	0	0	1	27.5833	0	0	1	28.5833	0	0	888	0
2298	2	53	1	1	24.4167	0	0	0	8888	8888	8888	0	8888	8888	8888	99	99
2299	2	53	1	0	8888	8888	8888	1	22.4167	0	0	0	8888	8888	8888	88	88
2300	2	53	2	1	18.4167	0	0	1	18.5833	0	1	0	8888	8888	8888	99	99
2301	2	53	2	1	15.4167	0	0	1	15.5833	0	0	1	16.5833	1	0	888	1
2303	2	53	2	1	68.4167	0	0	1	68.5833	0	0	1	69.5833	1	0	888	1
2304	2	53	2	0	8888	8888	8888	0	8888	8888	8888	1	67.4167	1	0	88	88
2305	2	53	1	1	40.4167	0	0	1	40.5833	0	0	1	41.5833	0	0	888	0
2306	2	53	2	1	38.4167	0	0	1	38.5833	0	0	1	39.5833	0	0	888	0
2309	2	53	1	1	11.4167	0	0	1	11.5833	0	0	0	8888	8888	8888	99	99
2310	2	53	1	0	8888	8888	8888	1	48.4167	0	0	1	49.4167	0	0	88	88
2311	2	53	2	1	47.4167	0	0	1	47.5833	0	0	1	48.5833	1	0	888	1
2312	2	53	2	1	21.4167	0	0	0	8888	8888	8888	0	8888	8888	8888	99	99
2314	2	53	2	0	8888	8888	8888	1	17.4167	0	0	1	18.4167	1	0	88	88
2316	2	53	1	1	40.4167	0	0	1	40.5833	0	0	1	41.5833	0	0	888	0
2317	2	53	2	1	38.4167	0	0	1	38.5833	0	0	1	39.5833	0	0	888	0
2318	2	53	2	1	20.4167	0	0	1	20.5833	0	0	1	21.5833	0	0	888	0
2319	2	53	1	1	13.4167	0	0	0	8888	8888	8888	1	14.5833	1	0	888	1
2320	2	53	1	0	8888	8888	8888	0	8888	8888	8888	1	11.4167	0	0	88	88
2322	2	53	1	1	46.4167	0	0	0	8888	8888	8888	1	47.5833	0	0	888	0
2323	2	53	2	1	45.4167	0	0	1	45.5833	0	0	1	46.5833	0	0	888	0
2324	2	53	1	1	21.4167	0	0	0	8888	8888	8888	1	22.5833	0	0	888	0
2325	2	53	1	0	8888	8888	8888	0	8888	8888	8888	1	17.4167	0	0	88	88
2326	2	53	1	0	8888	8888	8888	0	8888	8888	8888	1	15.4167	1	0	88	88
2327	2	53	1	0	8888	8888	8888	0	8888	8888	8888	1	10.4167	0	0	88	88
2328	2	53	2	1	63.4167	0	0	1	63.5833	0	0	1	64.5833	0	0	888	0
2329	2	53	1	0	8888	8888	8888	0	8888	8888	8888	1	65.4167	0	0	88	88
2330	2	53	2	1	63.4167	0	0	1	63.5833	0	0	1	64.5833	0	0	888	0
2331	2	53	1	1	30.4167	0	0	1	30.5833	0	0	1	31.5833	0	0	888	0
2332	2	53	2	1	28.4167	0	0	1	28.5833	0	0	1	29.5833	0	0	888	0
2333	2	53	1	1	3	0	0	1	3.16667	0	0	1	4.16667	0	0	888	0
2334	2	53	2	1	8	0	0	1	8.16667	1	0	1	9.16667	0	0	888	0
2335	2	53	2	1	5.5	0	0	1	5.66667	1	0	1	6.66667	0	0	888	0
2336	2	53	1	1	3.66667	0	0	1	3.83333	0	0	1	4.83333	0	0	888	0
2337	2	53	2	1	20	1	0	1	20.1667	0	0	1	21.1667	0	0	1	888
2338	2	53	1	1	0.166667	0	0	1	0.333333	0	0	1	1.33333	0	0	888	0
2339	2	53	2	1	4	0	0	1	4.16667	0	0	1	5.16667	0	1	888	0
2340	2	53	2	1	24	0	0	0	8888	8888	8888	1	25.1667	0	0	888	0
2341	2	53	1	1	2	0	0	0	8888	8888	8888	1	3.16667	0	0	888	0
2342	2	53	2	1	4	0	0	1	4.16667	0	0	1	5.16667	0	1	888	0
2343	2	53	2	1	18	0	0	0	8888	8888	8888	0	8888	8888	8888	99	99
2344	2	53	2	1	9	0	0	1	9.16667	0	0	1	10.1667	0	0	888	0
2345	2	53	1	1	23	0	0	0	8888	8888	8888	0	8888	8888	8888	99	99
2346	2	53	1	1	0.166667	0	0	1	0.333333	0	0	1	1.33333	0	0	888	0
2347	2	53	2	1	3	0	0	1	3.16667	0	0	1	4.16667	0	0	888	0
2348	2	53	2	1	23	0	0	1	23.1667	0	0	1	24.1667	0	0	888	0
2349	2	53	1	1	2.5	0	0	0	8888	8888	8888	1	3.66667	0	0	888	0
2350	2	53	1	1	0.416667	0	0	1	0.583333	0	0	1	1.58333	0	0	888	0
2351	2	53	2	1	20	0	0	1	20.1667	0	0	1	21.1667	0	0	888	0
2352	2	53	1	1	0.75	0	0	1	0.916667	0	0	1	1.91667	0	0	888	0
2353	2	53	2	1	18	0	0	1	18.1667	0	0	1	19.1667	0	0	888	0
2354	2	53	1	1	2	0	0	0	8888	8888	8888	1	3.16667	1	0	888	1
2355	2	53	2	1	20	0	0	1	20.1667	0	0	1	21.1667	0	0	888	0
2356	2	53	1	0	8888	8888	8888	1	2	0	0	1	3	0	0	88	88
2357	2	53	1	1	3	0	0	1	3.16667	0	0	1	4.16667	0	0	888	0
2358	2	53	1	1	0.666667	0	0	1	0.833333	0	0	1	1.83333	0	0	888	0
2359	2	53	2	1	0.416667	0	0	1	0.583333	0	0	1	1.58333	1	0	888	1
2362	2	53	1	1	2	0	0	0	8888	8888	8888	1	3.16667	1	0	888	1
2363	2	53	2	1	1	0	0	0	8888	8888	8888	1	2.16667	0	0	888	0
2364	2	53	2	1	24	0	0	1	24.1667	0	0	1	25.1667	0	0	888	0
2365	2	53	1	1	3	0	0	1	3.16667	0	0	1	4.16667	0	0	888	0
2366	2	53	1	1	0	0	0	1	0.166667	0	0	1	1.16667	0	0	888	0
2368	2	53	2	1	9999	0	0	1	9999	0	0	1	9999	0	0	888	0
2369	2	53	1	1	3	0	0	1	3.16667	0	0	1	4.16667	0	0	888	0
2370	2	53	2	1	3	0	0	0	8888	8888	8888	0	8888	8888	8888	99	99
2371	2	53	1	1	9999	0	0	0	8888	8888	8888	0	8888	8888	8888	99	99
2372	2	53	1	1	4	0	0	1	4.16667	1	0	1	5.16667	0	0	888	0
2373	2	53	2	1	24	0	0	1	24.1667	0	0	1	25.1667	0	0	888	0
2374	2	53	1	1	3	0	0	1	3.16667	0	0	1	4.16667	0	0	888	0
2375	2	53	1	1	0.583333	0	0	1	0.75	0	0	1	1.75	1	0	888	1
2376	2	53	2	0	8888	8888	8888	1	1.41667	0	0	1	2.41667	0	0	88	88
2377	2	53	2	0	8888	8888	8888	1	17	0	0	0	8888	8888	8888	88	88
2378	2	53	2	0	8888	8888	8888	1	55	0	0	0	8888	8888	8888	88	88
2379	2	53	1	0	8888	8888	8888	1	1.41667	0	0	0	8888	8888	8888	88	88
2380	2	53	1	0	8888	8888	8888	1	1	0	0	1	2	0	0	88	88
[truncated: 1,108 more rows]

## Sheet: wide_data_info
Sl	Variable Name	Description	Category	Category Label
1	unique_id	Unique ID	(No categories)
2	area	Arm	1	Intervention
			2	Control
3	villno	Cluster ID	(No categories)
4	sex	Sex	1	Male
			2	Female
5	age1	Age in Years at baseline	(Actual age)
			8888	Person not present at baseline
			9999	Missing
6	sc1	Diagnosed with Scabies at baseline	0	No
			1	Yes
			8888	Person not present at baseline
7	d21	Impetigo at baseline	0	No
			1	Yes
			8888	Person not present at baseline
8	present1	Present at baseline	0	No
			1	Yes
9	age2	Age in Years at 2 months' followup	(Actual age)
			8888	Person not present at 2 months' followup
			9999	Missing
10	sc2	Diagnosed with Scabies at 2 months' followup	0	No
			1	Yes
			8888	Person not present at 2 months' followup
11	d22	Impetigo at 2 months' followup	0	No
			1	Yes
			8888	Person not present at 2 months' followup
12	present2	Present at 2 months' followup	0	No
			1	Yes
13	age3	Age in Years at 12 months' followup	(Actual age)
			8888	Person not present at 12 months' followup
			9999	Missing
14	sc3	Diagnosed with Scabies at 12 months' followup	0	No
			1	Yes
			8888	Person not present at 12 months' followup
15	d23	Impetigo at 12 months' followup	0	No
			1	Yes
			8888	Person not present at 12 months' followup
16	present3	Present at 12 months' followup	0	No
			1	Yes
17	sc_dis_12	Diassapearence of Scabies from Baseline to 12 Months' Followup	0	No
			1	Yes
			88	Not present at baseline
			99	Not present at 12 months' followup
			888	Did not have scabies at baseline hence NA
18	sc_app_12	Appearence of Scabies from Baseline to 12 Months' Followup	0	No
			1	Yes
			88	Not present at baseline
			99	Not present at 12 months' followup
			888	Had scabies at baseline hence NA
